# Supplementary material for: Capturing Salmonella SspH2 Host Targets in Virus-Like Particles
Source: Front Med (Lausanne). 2021 Sep 8;8:725072. doi: 10.3389/fmed.2021.725072 (PMC8455821; doi:10.3389/fmed.2021.725072)
Supplement: Supplementary Table 1 — Virotrap protein identifications after removal of contaminants, reversed hits and identifications only made by site. [file Table_1.XLSX]

## Sheet: Table_S1
T: Protein names	T: Gene names	T: Majority protein IDs	Log2 Fold Change (SspH2/eDHFR)	LFQ intensity eDHFR_1	LFQ intensity eDHFR_2	LFQ intensity SspH2_1	LFQ intensity SspH2_2	N: Peptides	N: Razor + unique peptides	N: Unique peptides	N: Sequence coverage [%]	N: Unique + razor sequence coverage [%]	N: Unique sequence coverage [%]	N: Mol. weight [kDa]	N: Q-value	N: Score	N: Intensity	N: MS/MS count	T: Protein IDs
Salmonella secreted protein H2	SspH2	tr|A0A0H3NF38|A0A0H3NF38_SALTS	75.1428	25.2251	23.9401	30.8355	31.0612	27	27	27	48.4	48.4	48.4	87.222	0	323.31	8967000000	473	tr|A0A0H3NF38|A0A0H3NF38_SALTS
Escherichia coli dihydrofolate reductase	eDHFR	gi|eDHFR|eDHFR	0.000356201	30.0124	30.33	NaN	19.7249	8	8	8	51.4	51.4	51.4	19.845	0	323.31	2903000000	417	gi|eDHFR|eDHFR
Human immunodeficiency virus 1 p55 Gag polyprotein	Gag	gi|GAG	0.375165	31.8336	31.9725	30.6557	30.3036	30	30	30	67.4	67.4	67.4	55.871	0	323.31	16280000000	1106	gi|GAG
FLAG-tagged vescicular stomatitus virus glycoprotein	FLAG-VSVG	gi|P00003|FLAG-VSVG	1.08007	25.7671	25.1754	25.7721	25.433	17	17	2	37.8	37.8	3.2	59.325	0	323.31	312740000	27	gi|P00003|FLAG-VSVG
vescicular stomatitus virus glycoprotein	VSVG	gi|P00004|VSVG	1.09743	26.5248	26.2938	27.1434	25.5166	16	1	1	37.8	2	2	57.481	0	31.098	549500000	53	gi|P00004|VSVG
Ig kappa chain V-II region RPMI 6410;Ig kappa chain V-II region FR;Ig kappa chain V-II region Cum	IGKV A18;IGKV2D-26;IGKV2D-29;IGKV2D-30;IGKV2D-28;IGKV2-24;IGKV2D-24;IGKV2-40	A2NJV5;A0A0A0MRZ7;A0A075B6S2;A0A075B6S6;A0A075B6P5;A0A0C4DH68;A0A075B6R9;A0A087WW87;P06310;P01615;P01614	1.03441	25.8549	26.1453	26.1506	25.9552	2	2	2	16.7	16.7	16.7	13.085	0	72.583	452580000	35	A2NJV5;A0A0A0MRZ7;A0A075B6S2;A0A075B6S6;A0A075B6P5;A0A0C4DH68;A0A075B6R9;A0A087WW87;P06310;P01615;P01614
Vacuolar protein sorting-associated protein 37C	VPS37C	A5D8V6	1.01567	21.5813	21.7382	21.1663	22.0647	3	3	3	15.5	15.5	15.5	38.658	0	28.165	22765000	7	A5D8V6
Eukaryotic translation initiation factor 3 subunit C;Eukaryotic translation initiation factor 3 subunit C-like protein	EIF3C;EIF3CL	Q99613;B5ME19	uniquely found in SspH2	NaN	NaN	NaN	18.4818	2	2	2	2.1	2.1	2.1	105.34	0.010169	1.1801	2052900	2	Q99613;B5ME19
Synaptosomal-associated protein 23	SNAP23	O00161	1.51244	21.6406	21.5716	22.4376	21.9236	4	4	4	20.9	20.9	20.9	23.354	0	9.9641	23346000	10	O00161
AH receptor-interacting protein	AIP	O00170	uniquely found in SspH2	NaN	NaN	NaN	19.0545	1	1	1	4.2	4.2	4.2	37.636	0	2.1647	2110600	1	O00170
Syntaxin-binding protein 3	STXBP3	O00186	1.10128	21.7423	21.7431	22.6598	20.0729	8	8	8	14.4	14.4	14.4	67.764	0	11.586	19997000	16	O00186
26S proteasome non-ATPase regulatory subunit 11	PSMD11	O00231	0.319432	20.8004	20.2755	19.9153	NaN	3	3	3	8.1	8.1	8.1	47.463	0	6.6847	6160500	3	O00231
Membrane-associated progesterone receptor component 1	PGRMC1	O00264	uniquely found in SspH2	NaN	NaN	NaN	21.8405	3	3	3	24.6	24.6	24.6	21.671	0	3.7989	14122000	4	O00264
Chloride intracellular channel protein 1	CLIC1	O00299	0.829739	21.6399	21.8813	21.4765	21.5159	3	3	3	17.4	17.4	17.4	26.922	0	18.614	20260000	7	O00299
Syntenin-1	SDCBP	O00560	1.82335	28.1475	28.2769	28.9058	29.2359	9	9	9	50.7	50.7	50.7	32.444	0	323.31	3149100000	168	O00560
ATP-dependent RNA helicase DDX3X;ATP-dependent RNA helicase DDX3Y	DDX3X;DDX3Y	O00571;O15523	0.346832	22.4919	22.6758	21.1903	20.9147	12	12	11	20.8	20.8	19.2	73.243	0	26.321	22926000	18	O00571;O15523;Q9NQI0
Glyceraldehyde-3-phosphate dehydrogenase, testis-specific	GAPDHS	O14556	uniquely found in SspH2	NaN	NaN	NaN	16.3748	2	1	1	4.4	2.7	2.7	44.501	0.0090253	1.4241	1476100	1	O14556
Insulin receptor substrate 4	IRS4	O14654	1.52315	23.9787	24.0599	24.845	24.3699	19	19	19	20	20	20	133.77	0	38.847	120090000	68	O14654
Disintegrin and metalloproteinase domain-containing protein 10	ADAM10	O14672	0.789028	21.8773	22.0607	21.9085	21.2847	4	4	4	6	6	6	84.141	0	19.708	19921000	13	O14672
Protein arginine N-methyltransferase 5;Protein arginine N-methyltransferase 5, N-terminally processed	PRMT5	O14744	1.09198	26.1265	26.5691	26.3271	26.6393	18	18	18	36.1	36.1	36.1	72.683	0	144.76	620720000	119	O14744
Na(+)/H(+) exchange regulatory cofactor NHE-RF1	SLC9A3R1	O14745	uniquely found in SspH2	NaN	NaN	NaN	17.3993	1	1	1	3.9	3.9	3.9	38.868	0.0020367	1.8716	1877800	1	O14745
Neuropilin-1	NRP1	O14786	0.682142	21.1106	20.7289	20.7196	19.9363	4	4	4	8.3	8.3	8.3	103.13	0	4.0184	10442000	5	O14786
Tetraspanin-4	TSPAN4	O14817	2.39811	NaN	21.415	NaN	22.6769	2	2	2	13.4	13.4	13.4	26.118	0	5.1328	25385000	12	O14817
Proteasome subunit alpha type-7;Proteasome subunit alpha type-7-like	PSMA7;PSMA8	O14818;Q8TAA3	uniquely found in SspH2	NaN	NaN	NaN	18.3385	2	2	2	8.1	8.1	8.1	27.887	0	2.2666	3415200	3	O14818;Q8TAA3
Secretory carrier-associated membrane protein 3	SCAMP3	O14828	1.07872	23.607	23.7179	23.7221	23.8218	7	7	7	37.5	37.5	37.5	38.287	0	80.119	90624000	29	O14828
Myosin regulatory light chain 12A;Myosin regulatory light chain 12B;Myosin regulatory light polypeptide 9	MYL12A;MYL12B;MYL9	P19105;O14950;P24844	1.07854	22.082	21.6965	21.4907	22.3928	7	7	7	50.9	50.9	50.9	19.794	0	29.93	28170000	7	P19105;O14950;P24844
Hepatocyte growth factor-regulated tyrosine kinase substrate	HGS	O14964	0.249938	22.3441	22.7063	21.5362	NaN	6	6	6	7.1	7.1	7.1	86.191	0	15.627	18430000	10	O14964
Aurora kinase A	AURKA	O14965	0	20.7763	20.6601	NaN	NaN	4	3	3	11.9	9.9	9.9	45.809	0	3.5616	4119400	3	O14965
Protein KHNYN	KHNYN	O15037	0.59153	19.0895	18.8191	18.0477	18.3434	3	3	3	4.9	4.9	4.9	74.533	0	4.2491	2436900	4	O15037
Secretory carrier-associated membrane protein 1	SCAMP1	O15126	0	20.4296	NaN	NaN	NaN	2	2	2	10.1	10.1	10.1	37.92	0	4.2304	5054600	4	O15126
Secretory carrier-associated membrane protein 2	SCAMP2	O15127	1.23679	21.1037	21.3398	21.117	21.8559	2	2	2	9.7	9.7	9.7	36.648	0	6.5486	18891000	9	O15127
Phospholipid scramblase 1	PLSCR1	O15162	0.56251	21.8694	21.8904	22.0499	NaN	3	3	3	10.7	10.7	10.7	35.049	0	13.255	27170000	11	O15162
Surfeit locus protein 4	SURF4	O15260	NaN	NaN	NaN	NaN	NaN	1	1	1	6.7	6.7	6.7	30.394	0	2.7184	0	0	O15260
Synaptobrevin homolog YKT6	YKT6	O15498	0.456814	21.5539	21.3926	21.3452	NaN	3	3	3	23.7	23.7	23.7	22.417	0	11.574	16838000	9	O15498
Cytochrome b5 type B	CYB5B	O43169	uniquely found in SspH2	NaN	NaN	18.3196	NaN	1	1	1	8	8	8	16.694	0.0075472	1.5332	824530	1	O43169
D-3-phosphoglycerate dehydrogenase	PHGDH	O43175	1.39087	21.1413	20.9798	21.2962	21.7464	4	4	4	8.8	8.8	8.8	56.65	0	4.9072	17342000	7	O43175
26S proteasome non-ATPase regulatory subunit 3	PSMD3	O43242	0.691518	21.202	21.1084	20.6718	20.5742	5	5	5	10.9	10.9	10.9	60.977	0	8.2534	12492000	7	O43242
Peptidyl-prolyl cis-trans isomerase H	PPIH	O43447	0.381909	21.2313	21.2372	20.8456	NaN	2	2	2	10.7	10.7	10.7	19.208	0	2.0642	10112000	5	O43447
Band 4.1-like protein 2	EPB41L2	O43491	uniquely found in SspH2	NaN	NaN	20.4221	NaN	4	4	4	5.4	5.4	5.4	112.59	0	8.0394	6882300	6	O43491
Charged multivesicular body protein 2a	CHMP2A	O43633	1.68184	22.7202	22.7152	23.7543	23.1098	5	5	5	18.9	18.9	18.9	25.104	0	41.138	57206000	25	O43633
Tetraspanin-6	TSPAN6	O43657	1.78978	25.3507	25.2792	25.6754	26.5146	3	3	3	13.9	13.9	13.9	27.563	0	94.999	479870000	23	O43657
Synaptogyrin-2	SYNGR2	O43760	uniquely found in SspH2	NaN	NaN	19.5715	NaN	1	1	1	4.5	4.5	4.5	24.81	0.0092764	1.4736	2497900	4	O43760
LanC-like protein 1	LANCL1	O43813	uniquely found in SspH2	NaN	NaN	NaN	19.8998	1	1	1	3	3	3	45.283	0.0075047	1.5001	3828900	2	O43813
Protein C21orf2	C21orf2	O43822	0	20.0641	20.0076	NaN	NaN	3	3	3	17.2	17.2	17.2	28.34	0	4.319	2678600	3	O43822
EGF-like repeat and discoidin I-like domain-containing protein 3	EDIL3	O43854	1.13133	24.9924	25.102	25.5818	24.7535	12	12	12	33.1	33.1	33.1	53.764	0	94.112	237380000	62	O43854
Neuropilin-2	NRP2	O60462	1.00226	19.9738	20.1407	20.2449	19.8546	2	2	2	2.7	2.7	2.7	104.83	0	3.6028	6687100	4	O60462
Syntaxin-10	STX10	O60499	uniquely found in SspH2	NaN	NaN	18.4774	NaN	1	1	1	6.4	6.4	6.4	28.114	0.0075614	1.5634	1670900	2	O60499
Protein diaphanous homolog 1	DIAPH1	O60610	37.3523	18.9525	19.1567	25.1365	21.8929	23	23	23	18.8	18.8	18.8	141.35	0	85.384	78284000	25	O60610;Q8IUG5
Tetraspanin-3	TSPAN3	O60637	1.25442	22.7981	22.9762	23.4303	22.9664	3	3	3	9.1	9.1	9.1	28.017	0	9.4217	55317000	13	O60637
Eukaryotic translation initiation factor 1;Eukaryotic translation initiation factor 1b	EIF1;EIF1B	P41567;O60739	uniquely found in SspH2	NaN	NaN	NaN	19.1137	1	1	1	14.2	14.2	14.2	12.732	0.0038986	1.6704	3605800	1	P41567;O60739
Thiamine transporter 1	SLC19A2	O60779	uniquely found in SspH2	NaN	NaN	22.0102	21.9513	3	3	3	9.1	9.1	9.1	55.399	0	5.6847	24806000	2	O60779
Target of Myb protein 1	TOM1	O60784	NaN	NaN	NaN	NaN	NaN	1	1	1	2.2	2.2	2.2	53.818	0.0090909	1.4475	0	1	O60784
Histone H2B type 1-L;Histone H2B type 1-M;Histone H2B type 1-N;Histone H2B type 1-H;Histone H2B type 2-F;Histone H2B type 2-E;Histone H2B type 1-C/E/F/G/I;Histone H2B type 1-D;Histone H2B type F-S;Histone H2B type 1-B;Histone H2B type 1-O;Histone H2B type 1-J;Histone H2B type 1-K;Histone H2B type 3-B;Histone H2B type 1-A	HIST1H2BL;HIST1H2BM;HIST1H2BN;HIST1H2BH;HIST2H2BF;HIST2H2BE;HIST1H2BC;HIST1H2BD;H2BFS;HIST1H2BB;HIST1H2BO;HIST1H2BJ;HIST1H2BK;HIST3H2BB;HIST1H2BA	Q99880;Q99879;Q99877;Q93079;Q5QNW6;Q16778;P62807;P58876;P57053;P33778;P23527;P06899;O60814;Q8N257;Q96A08	uniquely found in SspH2	NaN	NaN	21.4865	NaN	3	3	3	24.6	24.6	24.6	13.952	0	10.913	8983600	3	Q99880;Q99879;Q99877;Q93079;Q5QNW6;Q16778;P62807;P58876;P57053;P33778;P23527;P06899;O60814;Q8N257;Q96A08;A0A2R8Y619
DnaJ homolog subfamily A member 2	DNAJA2	O60884	1.09372	24.0438	24.171	23.6804	24.6393	10	10	10	35.7	35.7	35.7	45.745	0	50.446	122450000	45	O60884
Immunoglobulin superfamily member 3	IGSF3	O75054	0.726627	21.8133	22.0589	21.9089	20.8688	7	7	7	6.7	6.7	6.7	135.19	0	12.792	20226000	11	O75054
Copine-3	CPNE3	O75131	0.991621	24.0353	23.9831	24.2337	23.7145	8	7	7	15.3	13.6	13.6	60.13	0	29.152	103910000	25	O75131
DnaJ homolog subfamily B member 6	DNAJB6	O75190	uniquely found in SspH2	NaN	NaN	22.4015	21.9028	4	4	4	12.6	12.6	12.6	36.087	0	21.382	20095000	6	O75190;Q8WWF6;Q8NHS0;P25686
Gamma-glutamylcyclotransferase	GGCT	O75223	uniquely found in SspH2	NaN	NaN	17.8485	NaN	1	1	1	5.3	5.3	5.3	21.007	0	2.1506	1336800	1	O75223
Programmed cell death protein 6	PDCD6	O75340	1.17393	24.1705	24.1505	23.7757	24.8223	7	7	7	55	55	55	21.868	0	37.541	156110000	27	O75340
Vacuolar protein sorting-associated protein 4B	VPS4B	O75351	1.06838	21.0709	21.1167	21.516	20.7666	8	4	4	16.2	8.3	8.3	49.301	0	4.7645	13792000	6	O75351;Q6PIW4
Vesicle-trafficking protein SEC22b	SEC22B	O75396	0.498666	20.9065	20.9107	20.9048	NaN	3	3	3	15.3	15.3	15.3	24.593	0	16.745	10190000	8	O75396
Glypican-4;Secreted glypican-4	GPC4	O75487	0.721919	20.5994	20.0587	20.2568	19.3803	3	3	3	5.4	5.4	5.4	62.411	0	3.0582	6359600	6	O75487;Q9Y625
TOM1-like protein 1	TOM1L1	O75674	uniquely found in SspH2	NaN	NaN	NaN	18.8638	1	1	1	2.7	2.7	2.7	52.988	0	2.1797	3235800	4	O75674
Tetraspanin-9	TSPAN9	O75954	1.10385	21.507	21.7739	21.9554	21.6014	2	2	2	10.9	10.9	10.9	26.779	0	9.3922	22746000	6	O75954
SLIT and NTRK-like protein 5	SLITRK5	O94991	1.59507	22.2939	22.2795	23.1666	22.7196	8	8	8	11.4	11.4	11.4	107.48	0	26.373	45563000	19	O94991;Q9H5Y7
Myelin protein zero-like protein 1	MPZL1	O95297	0.835286	21.2903	21.782	22.2973	NaN	3	3	3	11.9	11.9	11.9	29.082	0	7.5773	18003000	16	O95297
Latrophilin-2	LPHN2	O95490	1.21961	20.8969	21.1522	21.3664	21.265	6	6	6	4.8	4.8	4.8	163.35	0	7.0056	14528000	8	O95490;Q9HAR2;O94910
Mitogen-activated protein kinase kinase kinase kinase 4;Misshapen-like kinase 1	MAP4K4;MINK1	O95819;Q8N4C8	uniquely found in SspH2	NaN	NaN	NaN	17.9365	2	2	1	1.9	1.9	0.9	142.1	0.0038685	1.6298	1827500	1	O95819;Q8N4C8
Serine/threonine-protein kinase PAK 4	PAK4	O96013	0	19.0487	NaN	NaN	NaN	2	2	2	3.7	3.7	3.7	64.071	0.0075758	1.5665	960020	1	O96013
L-lactate dehydrogenase A chain	LDHA	P00338	0.865227	21.4602	21.6515	21.4922	21.1926	5	5	5	16.6	16.6	16.6	36.688	0	14.53	18480000	10	P00338
Dihydrofolate reductase	DHFR	P00374	0.293585	20.4791	20.2272	19.5905	NaN	2	2	2	13.9	13.9	13.9	21.452	0.0075901	1.5695	4678200	4	P00374
Coagulation factor XIII A chain	F13A1	P00488	uniquely found in SspH2	NaN	NaN	NaN	21.6752	1	1	1	2.2	2.2	2.2	83.266	0.010204	1.191	13803000	1	P00488
Phosphoglycerate kinase 1;Phosphoglycerate kinase 2	PGK1;PGK2	P00558;P07205	1.33771	20.9293	21.2709	21.2292	21.7788	4	4	4	13.2	13.2	13.2	44.614	0	7.0873	16182000	9	P00558;P07205
Argininosuccinate synthase	ASS1	P00966	0	19.6662	19.3998	NaN	NaN	2	2	2	3.6	3.6	3.6	46.53	0.0092593	1.4728	4511800	2	P00966
Cystatin-A;Cystatin-A, N-terminally processed	CSTA	P01040	1.50651	20.9199	20.7044	22.0854	20.0856	4	4	4	50	50	50	11.006	0	13.011	12428000	7	P01040
GTPase NRas	NRAS	P01111	uniquely found in SspH2	NaN	NaN	NaN	20.3304	5	1	1	37	4.8	4.8	21.229	0.0020325	1.8702	9853000	3	P01111
GTPase HRas;GTPase HRas, N-terminally processed	HRAS	P01112	0.684253	19.964	20.0817	20.4766	NaN	6	6	2	43.4	43.4	11.1	21.298	0	33.095	4300900	7	P01112
Low-density lipoprotein receptor	LDLR	P01130	uniquely found in SspH2	NaN	NaN	19.0642	NaN	1	1	1	1.5	1.5	1.5	95.375	0	2.9689	1760500	1	P01130
Proenkephalin-B;Alpha-neoendorphin;Beta-neoendorphin;Big dynorphin;Dynorphin A(1-17);Dynorphin A(1-13);Dynorphin A(1-8);Leu-enkephalin;Rimorphin;Leumorphin	PDYN	P01213	uniquely found in SspH2	NaN	NaN	21.8691	NaN	1	1	1	2.8	2.8	2.8	28.385	0.010274	1.2098	18202000	3	P01213
HLA class I histocompatibility antigen, B-7 alpha chain	HLA-B	P01889	0.448734	20.153	20.152	19.9965	NaN	5	3	2	16.3	8.6	6.1	40.46	0	3.1133	4046300	2	P01889;P17693
Apolipoprotein C-III	APOC3	P02656	0.453021	21.3117	21.7357	21.3969	NaN	1	1	1	16.2	16.2	16.2	10.852	0	24.27	21348000	8	P02656
Transferrin receptor protein 1;Transferrin receptor protein 1, serum form	TFRC	P02786	1.134	24.7837	24.8829	25.1362	24.8839	21	21	21	32.1	32.1	32.1	84.87	0	103.03	200660000	82	P02786
Fructose-bisphosphate aldolase A	ALDOA	P04075	0.659815	20.6949	21.1095	21.3172	NaN	4	4	4	10.4	10.4	10.4	39.42	0	4.8044	7899800	5	P04075;P09972;P05062
Apolipoprotein B-100;Apolipoprotein B-48	APOB	P04114	1.11438	21.3026	21.2696	21.7112	21.1117	8	5	5	1.9	1.1	1.1	515.6	0	6.0612	15391000	8	P04114
Major prion protein	PRNP	P04156	0.636772	22.6841	22.7088	23.0454	NaN	6	6	6	29.6	29.6	29.6	27.661	0	19.025	37979000	19	P04156
Glyceraldehyde-3-phosphate dehydrogenase	GAPDH	P04406	1.59872	22.6481	22.8537	22.8654	23.837	7	7	6	29.9	29.9	27.8	36.053	0	52.019	69423000	19	P04406
HLA class I histocompatibility antigen, A-3 alpha chain;Putative HLA class I histocompatibility antigen, alpha chain H	HLA-A;HLA-H	P04439;P01893	0	NaN	21.0674	NaN	NaN	6	6	3	18.4	18.4	8.2	40.84	0	27.801	11952000	10	P04439;P01893
Heat shock protein beta-1	HSPB1	P04792	2.57556	20.9562	20.6761	22.4984	21.7915	5	5	5	29.3	29.3	29.3	22.782	0	12.354	24442000	6	P04792
Guanine nucleotide-binding protein G(i) subunit alpha-2	GNAI2	P04899	0.58357	20.6426	20.8223	20.9582	NaN	6	5	4	22.5	19.4	16.1	40.45	0	30.865	10528000	7	P04899
Histone H2A type 1-J;Histone H2A type 1-H;Histone H2A.V;Histone H2A.Z;Histone H2A.J;Histone H2A type 2-C;Histone H2A type 1-C;Histone H2A type 2-B;Histone H2A type 3;Histone H2A type 2-A;Histone H2A type 1-D;Histone H2A type 1;Histone H2A type 1-B/E;Histone H2A type 1-A;Histone H2AX	HIST1H2AJ;HIST1H2AH;H2AFV;H2AFZ;H2AFJ;HIST2H2AC;HIST1H2AC;HIST2H2AB;HIST3H2A;HIST2H2AA3;HIST1H2AD;HIST1H2AG;HIST1H2AB;HIST1H2AA;H2AFX	Q99878;Q96KK5;Q71UI9;P0C0S5;Q9BTM1;Q16777;Q93077;Q8IUE6;Q7L7L0;Q6FI13;P20671;P0C0S8;P04908;Q96QV6;P16104	uniquely found in SspH2	NaN	NaN	NaN	20.8194	1	1	1	7	7	7	13.936	0.0091743	1.4623	12353000	4	Q99878;Q96KK5;Q71UI9;P0C0S5;Q9BTM1;Q16777;Q93077;Q8IUE6;Q7L7L0;Q6FI13;P20671;P0C0S8;P04908;Q96QV6;P16104
Anion exchange protein 3;Anion exchange protein 2	SLC4A3;SLC4A2	P48751;P04920	uniquely found in SspH2	NaN	NaN	17.8463	NaN	1	1	1	0.9	0.9	0.9	135.79	0.0090416	1.4255	875790	2	P48751;P04920
Sodium/potassium-transporting ATPase subunit alpha-1	ATP1A1	P05023	1.32234	25.7563	25.8938	26.2947	26.1618	30	30	30	33.8	33.8	33.8	112.89	0	323.31	445460000	125	P05023;P13637;P50993;Q13733;P20648;P54707
Sodium/potassium-transporting ATPase subunit beta-1	ATP1B1	P05026	uniquely found in SspH2	NaN	NaN	NaN	20.5274	2	2	2	8.3	8.3	8.3	35.061	0	4.1806	7982600	4	P05026
Amyloid beta A4 protein;N-APP;Soluble APP-alpha;Soluble APP-beta;C99;Beta-amyloid protein 42;Beta-amyloid protein 40;C83;P3(42);P3(40);C80;Gamma-secretase C-terminal fragment 59;Gamma-secretase C-terminal fragment 57;Gamma-secretase C-terminal fragment 50;C31	APP	P05067	0	18.2287	NaN	NaN	NaN	1	1	1	1.6	1.6	1.6	86.942	0	2.2907	425670	1	P05067
60S acidic ribosomal protein P2	RPLP2	P05387	1.40029	NaN	19.8909	20.3767	NaN	2	2	2	21.7	21.7	21.7	11.665	0	4.4521	5243100	3	P05387
60S acidic ribosomal protein P0;60S acidic ribosomal protein P0-like	RPLP0;RPLP0P6	P05388;Q8NHW5	uniquely found in SspH2	NaN	NaN	NaN	18.5747	2	2	2	6	6	6	34.273	0.0099668	1.1219	2085500	1	P05388;Q8NHW5
Integrin beta-1	ITGB1	P05556	1.21408	23.045	23.2394	23.6672	23.1346	7	7	7	9.8	9.8	9.8	88.414	0	17.026	66065000	19	P05556
Tyrosine-protein kinase Fyn	FYN	P06241	uniquely found in SspH2	NaN	NaN	19.0122	NaN	6	2	2	12.7	5.8	5.8	60.761	0	2.9467	4714000	3	P06241;P06239;P09769
Cyclin-dependent kinase 1	CDK1	P06493	0.494163	21.6096	21.2111	20.5237	20.2803	5	5	4	18.2	18.2	15.5	34.095	0	7.9614	11844000	9	P06493;Q00535;P11802;Q00526;Q00534;P50750;Q96Q40;O94921;Q07002;Q00536;Q00537;Q9NYV4;Q14004
ATP synthase subunit beta, mitochondrial	ATP5B	P06576	uniquely found in SspH2	NaN	NaN	NaN	19.5722	1	1	1	2.1	2.1	2.1	56.559	0	2.1615	5083700	1	P06576
Protein S100-A9	S100A9	P06702	uniquely found in SspH2	NaN	NaN	19.7873	NaN	1	1	1	11.4	11.4	11.4	13.242	0.01049	1.3334	1713100	1	P06702
Alpha-enolase	ENO1	P06733	0.710347	24.009	24.1227	23.8025	23.3013	10	10	10	31.8	31.8	31.8	47.168	0	42.803	86465000	34	P06733;P13929;P09104
L-lactate dehydrogenase B chain	LDHB	P07195	0.904163	21.1409	21.8986	21.1573	21.6483	4	4	4	15	15	15	36.638	0	12.612	17290000	8	P07195
Neurofilament medium polypeptide	NEFM	P07197	0.610974	19.8393	19.8467	20.1322	NaN	4	3	3	5.1	4.1	4.1	102.47	0	2.2199	3636900	3	P07197
Protein disulfide-isomerase	P4HB	P07237	uniquely found in SspH2	NaN	NaN	17.9483	NaN	1	1	1	3.1	3.1	3.1	57.116	0	2.2325	951180	1	P07237
Annexin A2;Putative annexin A2-like protein	ANXA2;ANXA2P2	P07355;A6NMY6	0.866983	22.8079	22.4932	22.5584	22.3397	11	11	11	33.9	33.9	33.9	38.604	0	32.179	34534000	26	P07355;A6NMY6
Tubulin beta chain;Tubulin beta-3 chain	TUBB;TUBB3	P07437;Q13509	1.60431	22.4505	22.4137	22.2396	23.6548	15	15	2	45.3	45.3	9.5	49.67	0	200.29	60288000	11	P07437;Q13509;A6NNZ2;Q9BUF5
Profilin-1	PFN1	P07737	25.2439	22.7576	22.6768	27.6783	26.9922	7	7	7	62.9	62.9	62.9	15.054	0	138.61	724840000	40	P07737;CON__P02584
Adenine phosphoribosyltransferase	APRT	P07741	uniquely found in SspH2	NaN	NaN	NaN	19.3692	2	2	2	9.4	9.4	9.4	19.608	0	2.1281	4758600	3	P07741
Heat shock protein HSP 90-alpha	HSP90AA1	P07900	2.29607	24.6392	24.6303	26.182	25.3742	22	13	13	33.6	18.6	18.6	84.659	0	254.18	285580000	74	P07900;Q14568;Q58FG0
Heterogeneous nuclear ribonucleoproteins C1/C2;Heterogeneous nuclear ribonucleoprotein C-like 4;Heterogeneous nuclear ribonucleoprotein C-like 1;Heterogeneous nuclear ribonucleoprotein C-like 3;Heterogeneous nuclear ribonucleoprotein C-like 2	HNRNPC;HNRNPCL4;HNRNPCL1;HNRNPCL3;HNRNPCL2	P07910;A0A0G2JPF8;A0A0G2JNQ3;P0DMR1;O60812;B7ZW38;B2RXH8	uniquely found in SspH2	NaN	NaN	NaN	20.0152	2	2	2	6.9	6.9	6.9	33.67	0	2.2592	5319800	3	P07910;A0A0G2JPF8;A0A0G2JNQ3;P0DMR1;O60812;B7ZW38;B2RXH8
Tyrosine-protein kinase Yes	YES1	P07947	0.764977	20.3323	20.6909	21.1362	NaN	8	8	4	14.2	14.2	7.4	60.801	0	12.773	10041000	5	P07947
Tyrosine-protein kinase Lyn;Tyrosine-protein kinase HCK	LYN;HCK	P07948;P08631	uniquely found in SspH2	NaN	NaN	19.8701	19.5742	2	2	2	4.3	4.3	4.3	58.573	0	2.5899	4342500	4	P07948;P08631
Annexin A6	ANXA6	P08133	0	19.0811	19.4254	NaN	NaN	2	2	2	3.7	3.7	3.7	75.872	0.0039448	1.7086	2876200	2	P08133
4F2 cell-surface antigen heavy chain	SLC3A2	P08195	1.48415	25.9915	26.1009	26.6068	26.6269	21	21	21	34.4	34.4	34.4	67.993	0	295.36	587010000	120	P08195
Heat shock protein HSP 90-beta	HSP90AB1	P08238	2.36959	24.7247	24.6942	26.1212	25.7652	24	24	12	39.4	39.4	19.2	83.263	0	323.31	300350000	76	P08238;Q58FF7;Q58FF6;Q58FG1
U1 small nuclear ribonucleoprotein 70 kDa	SNRNP70	P08621	1.38302	19.5302	19.7087	20.1901	19.9825	2	2	2	5	5	5	51.556	0.0040404	1.8133	6705200	3	P08621
Vimentin	VIM	P08670	1.29382	23.9539	23.6868	23.8321	24.4899	22	22	19	52.1	52.1	47	53.651	0	101.62	115590000	41	P08670;P17661;P41219;Q16352;P07196;P12036
Guanine nucleotide-binding protein G(k) subunit alpha	GNAI3	P08754	1.59994	21.5992	21.7307	21.9343	22.6634	6	4	4	22.3	15.8	15.8	40.532	0	15.104	30194000	10	P08754;P63096;P09471;P11488;P19087;A8MTJ3;P38405
Annexin A5	ANXA5	P08758	0.962316	21.6866	21.9949	21.638	21.9339	6	6	6	19.4	19.4	19.4	35.936	0	8.6492	26243000	12	P08758
40S ribosomal protein SA	RPSA	P08865	1.61208	19.7812	NaN	NaN	20.4701	2	2	2	10.2	10.2	10.2	32.854	0	3.6481	6382400	5	P08865
CD63 antigen	CD63	P08962	NaN	NaN	NaN	NaN	NaN	1	1	1	4.2	4.2	4.2	25.636	0	55.692	0	0	P08962
Glutathione S-transferase P	GSTP1	P09211	0.360299	20.2411	20.2054	19.7506	NaN	2	2	2	14.8	14.8	14.8	23.356	0	3.0234	5490200	6	P09211
2,3-cyclic-nucleotide 3-phosphodiesterase	CNP	P09543	1.07813	26.9554	26.9705	27.3711	26.6929	20	20	20	40.1	40.1	40.1	47.578	0	323.31	855600000	153	P09543
Ubiquitin-60S ribosomal protein L40;Ubiquitin;60S ribosomal protein L40;Ubiquitin-40S ribosomal protein S27a;Ubiquitin;40S ribosomal protein S27a;Polyubiquitin-B;Ubiquitin;Polyubiquitin-C;Ubiquitin	UBA52;RPS27A;UBB;UBC	P62987;P62979;P0CG47;P0CG48;A0A2R8Y422	0.853656	29.2961	29.6808	29.6664	28.7303	5	5	5	36.7	36.7	36.7	14.728	0	247.24	4488900000	372	P62987;P62979;P0CG47;P0CG48;A0A2R8Y422
Heat shock 70 kDa protein 1B;Heat shock 70 kDa protein 1A	HSPA1B;HSPA1A	P0DMV9;P0DMV8	1.61478	27.7643	27.8169	28.7051	28.2183	27	25	13	52.4	49.3	24.5	70.051	0	323.31	2072100000	232	P0DMV9;P0DMV8
Calmodulin-3	CALM3	P0DP25;P0DP24;P0DP23	1.0896	22.73	22.5874	22.3831	23.0978	5	5	5	30.9	30.9	30.9	16.837	0	17.317	49113000	12	P0DP25;P0DP24;P0DP23;P27482;P02585
Ras-related protein Rap-2a	RAP2A	P10114	uniquely found in SspH2	NaN	NaN	NaN	18.3218	3	1	1	16.4	4.9	4.9	20.615	0.0089767	1.4048	2989300	4	P10114
HLA class I histocompatibility antigen, Cw-7 alpha chain	HLA-C	P10321	uniquely found in SspH2	NaN	NaN	NaN	20.4808	4	1	1	12.6	3.6	3.6	40.648	0	6.8926	9432300	6	P10321
Receptor-type tyrosine-protein phosphatase F	PTPRF	P10586	1.11521	20.5879	20.6296	20.8781	20.645	7	7	5	5.2	5.2	3.9	212.88	0	8.1314	10841000	6	P10586
Thioredoxin	TXN	P10599	0.554163	23.3213	23.1734	23.2137	20.3347	3	3	3	32.4	32.4	32.4	11.737	0	10.86	43668000	12	P10599
78 kDa glucose-regulated protein	HSPA5	P11021	1.47826	22.6594	22.7106	22.9675	23.4847	12	11	11	22.3	19.9	19.9	72.332	0	29.336	56815000	25	P11021
Heat shock cognate 71 kDa protein	HSPA8	P11142	0.996648	29.403	29.3856	29.4566	29.3191	30	30	26	47.7	47.7	43.2	70.897	0	323.31	4579600000	396	P11142;P54652;P38646
Solute carrier family 2, facilitated glucose transporter member 1	SLC2A1	P11166	0.647544	20.5219	20.9501	21.1249	NaN	2	2	2	3.7	3.7	3.7	54.083	0	3.1861	9899000	5	P11166
Ras-related protein Ral-A	RALA	P11233	1.1438	22.288	22.3712	22.973	21.8686	5	5	3	27.2	27.2	18.4	23.567	0	21.199	33582000	12	P11233
Ras-related protein Ral-B	RALB	P11234	uniquely found in SspH2	NaN	NaN	18.5842	NaN	3	1	1	15.5	6.8	6.8	23.408	0.0091575	1.4581	895690	2	P11234
Arylamine N-acetyltransferase 2	NAT2	P11245	NaN	NaN	NaN	NaN	NaN	1	1	1	3.4	3.4	3.4	33.542	0	2.805	0	3	P11245
C-1-tetrahydrofolate synthase, cytoplasmic;Methylenetetrahydrofolate dehydrogenase;Methenyltetrahydrofolate cyclohydrolase;Formyltetrahydrofolate synthetase;C-1-tetrahydrofolate synthase, cytoplasmic, N-terminally processed	MTHFD1	P11586	0.791928	19.7448	19.6697	20.3711	NaN	4	4	4	4.8	4.8	4.8	101.56	0	10.749	5563500	6	P11586
Polyadenylate-binding protein 1;Polyadenylate-binding protein 3	PABPC1;PABPC3	P11940;Q9H361	0.332938	25.5541	25.6332	24.1514	23.8478	19	19	15	29.2	29.2	23.6	70.67	0	164.79	180690000	69	P11940;Q9H361;Q4VXU2;Q5JQF8;Q96DU9
Inosine-5-monophosphate dehydrogenase 2	IMPDH2	P12268	1.34895	23.2435	23.1636	23.2835	23.919	9	9	9	23	23	23	55.804	0	40.962	81232000	29	P12268;P20839
Creatine kinase B-type	CKB	P12277	1.9136	NaN	21.489	21.2107	21.6119	3	3	3	9.7	9.7	9.7	42.644	0	8.3022	16299000	6	P12277
Proto-oncogene tyrosine-protein kinase Src	SRC	P12931	uniquely found in SspH2	NaN	NaN	NaN	18.1483	4	2	2	8.4	4.5	4.5	59.834	0	2.3726	1717700	3	P12931
Integrin alpha-4	ITGA4	P13612	1.45447	21.4563	21.4881	22.2261	21.7624	7	7	7	6.4	6.4	6.4	114.9	0	8.1227	20536000	12	P13612
Elongation factor 2	EEF2	P13639	1.03457	23.668	23.5348	23.7067	23.595	13	13	13	15.6	15.6	15.6	95.337	0	23.196	80033000	37	P13639;Q15029
Protein disulfide-isomerase A4	PDIA4	P13667	NaN	NaN	NaN	NaN	NaN	1	1	1	1.9	1.9	1.9	72.932	0.0088496	1.3692	0	1	P13667
Plastin-3	PLS3	P13797	0	19.7411	NaN	NaN	NaN	3	3	3	6.2	6.2	6.2	70.81	0	2.0417	2025300	3	P13797
CD59 glycoprotein	CD59	P13987	uniquely found in SspH2	NaN	NaN	22.5204	NaN	1	1	1	6.2	6.2	6.2	14.177	0.010118	1.1728	18759000	3	P13987
Macrophage migration inhibitory factor	MIF	P14174	NaN	NaN	NaN	NaN	NaN	1	1	1	9.6	9.6	9.6	12.476	0	10.917	0	0	P14174
CD99 antigen	CD99	P14209	uniquely found in SspH2	NaN	NaN	NaN	21.0801	2	2	2	22.2	22.2	22.2	18.848	0	7.075	6457500	1	P14209
Pyruvate kinase PKM	PKM	P14618	1.09538	23.0583	23.1023	23.1038	23.3124	11	11	11	23.7	23.7	23.7	57.936	0	17.354	59392000	25	P14618;P30613
Endoplasmin	HSP90B1	P14625	1.47259	20.8721	21.0928	21.3528	21.7146	5	4	4	7	5.5	5.5	92.468	0	5.4904	16813000	8	P14625;Q58FF3
Small nuclear ribonucleoprotein-associated protein N;Small nuclear ribonucleoprotein-associated proteins B and B	SNRPN;SNRPB	P63162;P14678	0.283757	21.3759	21.9756	20.8894	NaN	2	2	2	6.2	6.2	6.2	24.614	0.007533	1.528	12369000	6	P63162;P14678
Junction plakoglobin	JUP	P14923	0.79078	21.6572	21.0261	21.3399	20.6537	7	7	7	10.6	10.6	10.6	81.744	0	8.3659	15002000	5	P14923
Ezrin	EZR	P15311	0.562254	23.7993	23.9498	23.4569	22.4686	20	20	12	32.4	32.4	20.6	69.412	0	65.369	66340000	35	P15311
Membrane cofactor protein	CD46	P15529	0.415463	22.4188	22.3624	22.1237	NaN	4	4	4	5.4	5.4	5.4	43.747	0	5.3819	18782000	13	P15529
Nucleoside diphosphate kinase B;Nucleoside diphosphate kinase A	NME2;NME1	P22392;P15531	0.47506	20.1483	20.4416	20.2286	NaN	1	1	1	7.9	7.9	7.9	17.298	0.010545	1.3476	4479500	4	P22392;P15531
40S ribosomal protein S2	RPS2	P15880	0.517065	22.6409	22.8537	21.5114	22.0398	4	4	4	14.7	14.7	14.7	31.324	0	7.2355	32186000	12	P15880
Desmoplakin	DSP	P15924	0.599487	20.2137	18.6688	18.8569	18.9431	2	2	2	0.7	0.7	0.7	331.77	0	2.4797	4270200	2	P15924
Heat shock 70 kDa protein 6	HSPA6	P17066	1.13447	26.8147	26.687	26.9979	26.8677	10	2	2	19	5.4	5.4	71.027	0	70.739	776390000	66	P17066;P48741
Probable ATP-dependent RNA helicase DDX5;Probable ATP-dependent RNA helicase DDX17	DDX5;DDX17	P17844;Q92841	uniquely found in SspH2	NaN	NaN	NaN	19.1754	2	1	1	3.7	2	2	69.147	0	3.5818	3777900	2	P17844;Q92841
26S protease regulatory subunit 6A	PSMC3	P17980	1.32811	20.1871	NaN	NaN	20.5965	3	3	3	8	8	8	49.203	0	2.8954	7934200	2	P17980
T-complex protein 1 subunit alpha	TCP1	P17987	1.36778	20.5956	20.498	21.177	20.797	4	4	4	7.7	7.7	7.7	60.343	0	4.9151	10515000	8	P17987
60S ribosomal protein L35a	RPL35A	P18077	uniquely found in SspH2	NaN	NaN	19.8859	NaN	2	2	2	14.5	14.5	14.5	12.538	0.010256	1.2032	3342400	2	P18077
ADP-ribosylation factor 4	ARF4	P18085	0.624876	21.4411	21.7917	21.9487	NaN	8	4	4	48.3	19.4	19.4	20.511	0	6.1394	17703000	15	P18085
60S ribosomal protein L7	RPL7	P18124	uniquely found in SspH2	NaN	NaN	NaN	19.2962	1	1	1	4.4	4.4	4.4	29.225	0.0040486	1.8202	4009800	3	P18124
Integrin beta-6	ITGB6	P18564	uniquely found in SspH2	NaN	NaN	NaN	21.5611	1	1	1	1.1	1.1	1.1	85.935	0.0088652	1.3699	22569000	4	P18564
Lymphocyte function-associated antigen 3	CD58	P19256	uniquely found in SspH2	NaN	NaN	20.1779	NaN	1	1	1	4	4	4	28.147	0	3.5164	3355100	5	P19256
Annexin A7	ANXA7	P20073	0.904302	21.7959	21.9927	21.9829	21.4782	8	8	8	17.8	17.8	17.8	52.739	0	22.208	21411000	16	P20073
Ras-related protein Rab-5A	RAB5A	P20339	uniquely found in SspH2	NaN	NaN	NaN	19.0806	5	2	2	27	12.1	12.1	23.658	0	5.0096	4034000	2	P20339
Ras-related protein Rab-6A;Ras-related protein Rab-6B;Ras-related protein Rab-39A	RAB6A;RAB6B;RAB39A	P20340;Q9NRW1;Q14964	0.983923	23.4936	23.5694	23.5003	23.5169	2	2	2	10.6	10.6	10.6	23.593	0	86.789	77996000	14	P20340;Q9NRW1;Q14964
Proteasome subunit beta type-1	PSMB1	P20618	0	20.3297	20.6243	NaN	NaN	4	4	4	19.5	19.5	19.5	26.489	0	7.349	4799800	8	P20618
Cation-dependent mannose-6-phosphate receptor	M6PR	P20645	0.558918	20.7656	20.8287	20.9582	NaN	2	2	2	10.1	10.1	10.1	30.993	0	9.0618	8051900	3	P20645
Filamin-A	FLNA	P21333	uniquely found in SspH2	NaN	NaN	NaN	18.2979	1	1	1	0.5	0.5	0.5	280.74	0.010017	1.1465	2081400	2	P21333
CD9 antigen	CD9	P21926	1.97465	25.1341	25.5938	26.824	25.6842	3	3	3	7.5	7.5	7.5	25.416	0	105.31	405280000	35	P21926
Multifunctional protein ADE2;Phosphoribosylaminoimidazole-succinocarboxamide synthase;Phosphoribosylaminoimidazole carboxylase	PAICS	P22234	uniquely found in SspH2	NaN	NaN	19.0178	NaN	2	2	2	4.9	4.9	4.9	47.079	0	2.0917	2613700	1	P22234
Ubiquitin-like modifier-activating enzyme 1	UBA1	P22314	1.25007	NaN	19.8104	20.1325	NaN	4	4	4	5.5	5.5	5.5	117.85	0	4.8887	5787400	6	P22314
Peptidyl-prolyl cis-trans isomerase B	PPIB	P23284	uniquely found in SspH2	NaN	NaN	NaN	20.4058	2	2	2	11.1	11.1	11.1	23.742	0	11.386	7487800	4	P23284
40S ribosomal protein S3	RPS3	P23396	0.829465	20.9282	20.8342	20.6586	20.5644	3	3	3	12.8	12.8	12.8	26.688	0	4.3312	10973000	8	P23396
Adenosylhomocysteinase	AHCY	P23526	1.24337	22.5724	22.4749	23.1117	22.5017	7	7	7	17.8	17.8	17.8	47.716	0	10.279	38460000	19	P23526
Cofilin-1	CFL1	P23528	0.367945	24.8604	24.8743	23.4389	23.4108	8	8	6	49.4	49.4	32.5	18.502	0	63.352	124850000	37	P23528
Elongation factor 1-beta	EEF1B2	P24534	1.46214	19.9893	NaN	NaN	20.5373	2	2	2	12.4	12.4	12.4	24.763	0.0074906	1.4975	6288900	2	P24534
Low molecular weight phosphotyrosine protein phosphatase	ACP1	P24666	2.61726	19.2092	NaN	19.7979	19.3642	2	2	2	13.3	13.3	13.3	18.042	0.0040568	1.8435	4451200	3	P24666
Zinc-alpha-2-glycoprotein	AZGP1	P25311	uniquely found in SspH2	NaN	NaN	19.0892	NaN	1	1	1	3.4	3.4	3.4	34.258	0	2.494	2656900	3	P25311
DnaJ homolog subfamily B member 1	DNAJB1	P25685	0.452765	20.4328	20.5061	20.3267	NaN	3	3	3	9.7	9.7	9.7	38.044	0	5.3052	5180400	9	P25685
Proteasome subunit alpha type-1	PSMA1	P25786	uniquely found in SspH2	NaN	NaN	NaN	17.8323	1	1	1	5.7	5.7	5.7	29.555	0.010239	1.195	1775800	2	P25786
Proteasome subunit alpha type-3	PSMA3	P25788	uniquely found in SspH2	NaN	NaN	17.1052	NaN	1	1	1	4.7	4.7	4.7	28.433	0	2.1564	1145700	1	P25788
Proteasome subunit alpha type-4	PSMA4	P25789	0.445878	20.8287	21.1814	20.8505	NaN	3	3	3	10.3	10.3	10.3	29.483	0.0057803	1.6269	7253800	6	P25789
Moesin	MSN	P26038	0.505148	23.7281	23.79	23.1116	22.3329	16	9	9	27.7	17.2	17.2	67.819	0	27.416	57058000	32	P26038
60S ribosomal protein L13	RPL13	P26373	1.15242	19.7354	20.0268	20.1688	20.0132	2	2	2	9	9	9	24.261	0	3.1493	6871900	6	P26373
Elongation factor 1-gamma	EEF1G	P26641	1.5174	20.7573	20.7976	20.9725	21.6961	5	5	5	11.4	11.4	11.4	50.118	0	7.9088	15206000	9	P26641
Erythrocyte band 7 integral membrane protein	STOM	P27105	1.27332	21.5089	21.5971	21.907	21.8976	5	5	5	21.5	21.5	21.5	31.73	0	9.5983	22636000	12	P27105
14-3-3 protein theta	YWHAQ	P27348	0.383721	20.5916	20.4388	20.1353	NaN	5	2	2	24.1	13.1	13.1	27.764	0	10.154	7140900	5	P27348;Q04917
60S ribosomal protein L10;60S ribosomal protein L10-like	RPL10;RPL10L	P27635;Q96L21	uniquely found in SspH2	NaN	NaN	18.844	NaN	2	2	2	9.3	9.3	9.3	24.604	0.003992	1.7567	2106500	2	P27635;Q96L21
CD82 antigen	CD82	P27701	uniquely found in SspH2	NaN	NaN	20.2564	NaN	2	2	2	9.7	9.7	9.7	29.625	0	8.9172	3051200	6	P27701
Calnexin	CANX	P27824	1.53022	22.3383	22.4048	22.5093	23.3431	6	6	6	13.5	13.5	13.5	67.567	0	11.704	49227000	14	P27824
Proteasome subunit beta type-6	PSMB6	P28072	0.297206	20.0254	19.5354	19.0506	NaN	2	2	2	8.8	8.8	8.8	25.357	0.003937	1.6936	2862600	3	P28072
Proteasome subunit beta type-5	PSMB5	P28074	0	20.0162	19.9097	NaN	NaN	3	3	3	11.8	11.8	11.8	28.48	0	2.6913	2558500	4	P28074
Tripeptidyl-peptidase 2	TPP2	P29144	0.541876	20.7758	21.1629	21.0983	NaN	5	5	5	5.7	5.7	5.7	138.35	0	7.5734	13869000	9	P29144
Myristoylated alanine-rich C-kinase substrate	MARCKS	P29966	1.13897	22.8392	23.4314	23.97	22.2531	9	9	9	47.9	47.9	47.9	31.554	0	53.068	53006000	27	P29966
Peroxiredoxin-6	PRDX6	P30041	1.0336	20.2873	NaN	NaN	20.3349	2	2	2	13.4	13.4	13.4	25.035	0	4.7251	6901500	4	P30041
Phosphatidylethanolamine-binding protein 1;Hippocampal cholinergic neurostimulating peptide	PEBP1	P30086	0	NaN	20.0904	NaN	NaN	2	2	2	15.5	15.5	15.5	21.057	0	2.4232	2357000	2	P30086
Sorcin	SRI	P30626	uniquely found in SspH2	NaN	NaN	19.9866	NaN	2	2	2	9.6	9.6	9.6	21.676	0.010435	1.3224	2897500	1	P30626
High affinity cationic amino acid transporter 1	SLC7A1	P30825	1.1742	22.2051	22.526	22.8201	22.3548	6	6	5	9.4	9.4	7.3	67.638	0	14.672	34086000	11	P30825
DnaJ homolog subfamily A member 1	DNAJA1	P31689	1.02562	25.1574	25.3226	25.3511	25.2028	10	10	10	37.3	37.3	37.3	44.868	0	54.635	263460000	57	P31689
Heterogeneous nuclear ribonucleoprotein H;Heterogeneous nuclear ribonucleoprotein H, N-terminally processed;Heterogeneous nuclear ribonucleoprotein H2;Heterogeneous nuclear ribonucleoprotein F;Heterogeneous nuclear ribonucleoprotein F, N-terminally processed	HNRNPH1;HNRNPH2;HNRNPF	P31943;P55795;P52597	0.382412	20.389	20.53	20.0744	NaN	2	2	2	5.8	5.8	5.8	49.229	0	2.1042	4728100	4	P31943;P55795;P52597
Caspase-14;Caspase-14 subunit p17, mature form;Caspase-14 subunit p10, mature form;Caspase-14 subunit p20, intermediate form;Caspase-14 subunit p8, intermediate form	CASP14	P31944	uniquely found in SspH2	NaN	NaN	17.9381	NaN	2	2	2	9.9	9.9	9.9	27.679	0	9.9389	1728900	1	P31944
14-3-3 protein beta/alpha;14-3-3 protein beta/alpha, N-terminally processed	YWHAB	P31946	0.430394	21.5097	21.6639	21.3726	NaN	7	4	4	33.7	22.8	22.8	28.082	0	3.9554	13108000	9	P31946
Stress-induced-phosphoprotein 1	STIP1	P31948	2.77013	22.472	22.5719	24.3531	23.5114	11	11	11	18	18	18	62.639	0	17.667	71682000	23	P31948
Trypsin-3	PRSS3	P35030	uniquely found in SspH2	NaN	NaN	NaN	19.2983	1	1	1	4.3	4.3	4.3	32.528	0	14.441	12625000	3	P35030
Profilin-2	PFN2	P35080	uniquely found in SspH2	NaN	NaN	22.939	22.6069	3	3	3	25	25	25	15.046	0	38.975	27611000	6	P35080
Radixin	RDX	P35241	0.495934	23.0339	23.4184	22.5773	21.7639	17	9	9	29.7	17.8	17.8	68.563	0	19.088	41173000	30	P35241
Myosin-9	MYH9	P35579	1.38603	27.0551	26.9015	27.0046	27.7918	63	63	51	32.7	32.7	26.7	226.53	0	323.31	1166500000	221	P35579;REV__Q9UKV3
Myosin-10	MYH10	P35580	1.28558	22.209	22.4281	22.4224	22.9073	23	14	12	13.4	8.9	7.9	229	0	15.31	41580000	21	P35580
Basigin	BSG	P35613	1.278	25.4824	25.4471	25.9102	25.7212	7	7	7	21.3	21.3	21.3	42.2	0	179.4	344000000	65	P35613
26S protease regulatory subunit 7	PSMC2	P35998	0.414426	21.8569	21.6432	21.4832	NaN	6	6	6	15.5	15.5	15.5	48.633	0	5.7677	12807000	9	P35998
E3 ubiquitin-protein ligase TRIM23	TRIM23	P36406	uniquely found in SspH2	NaN	NaN	20.574	NaN	1	1	1	1.7	1.7	1.7	64.066	0.0020704	2.0234	5050400	4	P36406
60S ribosomal protein L4	RPL4	P36578	1.35481	20.0054	19.8803	19.9625	20.7071	2	2	2	6.1	6.1	6.1	47.697	0.0038835	1.637	9551800	2	P36578
Serine/threonine-protein phosphatase PP1-gamma catalytic subunit;Serine/threonine-protein phosphatase PP1-beta catalytic subunit;Serine/threonine-protein phosphatase PP1-alpha catalytic subunit	PPP1CC;PPP1CB;PPP1CA	P36873;P62140;P62136	1.60787	19.3204	20.0391	19.8027	20.8349	3	3	3	12.7	12.7	12.7	36.983	0	4.5539	8054500	6	P36873;P62140;P62136
Transgelin-2	TAGLN2	P37802	0.33873	21.2143	20.9894	20.5444	NaN	6	6	6	39.2	39.2	39.2	22.391	0	13.043	11233000	6	P37802
T-complex protein 1 subunit zeta;T-complex protein 1 subunit zeta-2	CCT6A;CCT6B	P40227;Q92526	uniquely found in SspH2	NaN	NaN	18.1711	NaN	2	2	2	3.6	3.6	3.6	58.024	0.0076336	1.5955	774390	3	P40227;Q92526
Folate transporter 1	SLC19A1	P41440	uniquely found in SspH2	NaN	NaN	19.545	NaN	1	1	1	1.7	1.7	1.7	64.868	0.010508	1.3402	1017900	1	P41440
Tetraspanin-7	TSPAN7	P41732	NaN	NaN	NaN	NaN	NaN	1	1	1	6	6	6	27.574	0	4.868	0	0	P41732
Excitatory amino acid transporter 1	SLC1A3	P43003	0.551342	21.9029	21.6675	NaN	21.931	2	2	2	5.9	5.9	5.9	59.572	0	14.225	21991000	11	P43003
Cell surface glycoprotein MUC18	MCAM	P43121	uniquely found in SspH2	NaN	NaN	NaN	18.6004	1	1	1	2.3	2.3	2.3	71.607	0	2.0838	2207100	2	P43121
Ran-specific GTPase-activating protein	RANBP1	P43487	0.429427	21.6	21.4179	21.2923	NaN	3	3	3	27.9	27.9	27.9	23.31	0	6.0302	13381000	6	P43487
60S ribosomal protein L27a	RPL27A	P46776	uniquely found in SspH2	NaN	NaN	NaN	19.9122	1	1	1	7.4	7.4	7.4	16.561	0	2.2406	4958700	3	P46776
40S ribosomal protein S9	RPS9	P46781	0.836281	21.8028	21.7198	21.553	21.4531	4	4	4	16.5	16.5	16.5	22.591	0	4.4296	19342000	9	P46781
F-actin-capping protein subunit beta	CAPZB	P47756	uniquely found in SspH2	NaN	NaN	18.5982	NaN	1	1	1	3.6	3.6	3.6	31.35	0.007619	1.5944	2043900	2	P47756
LIM and senescent cell antigen-like-containing domain protein 1	LIMS1	P48059	uniquely found in SspH2	NaN	NaN	NaN	19.624	1	1	1	3.7	3.7	3.7	37.251	0	2.0986	5867200	3	P48059
CD151 antigen	CD151	P48509	0.9585	21.5635	21.5809	22.5111	NaN	1	1	1	4	4	4	28.295	0	6.598	17199000	11	P48509
26S proteasome non-ATPase regulatory subunit 8	PSMD8	P48556	0.737426	20.1304	20.0091	19.4948	19.7565	2	2	2	4.6	4.6	4.6	39.611	0.0089606	1.3964	6058800	2	P48556
T-complex protein 1 subunit epsilon	CCT5	P48643	uniquely found in SspH2	NaN	NaN	NaN	18.8573	1	1	1	3.1	3.1	3.1	59.67	0.0076046	1.5804	1743100	1	P48643
Casein kinase I isoform alpha	CSNK1A1	P48729	uniquely found in SspH2	NaN	NaN	NaN	17.0222	2	2	2	5.9	5.9	5.9	38.914	0	3.1028	3866200	2	P48729
MARCKS-related protein	MARCKSL1	P49006	0.968785	23.3276	23.8442	24.0062	22.9206	4	4	4	35.4	35.4	35.4	19.529	0	33.613	80643000	18	P49006
60S ribosomal protein L34	RPL34	P49207	uniquely found in SspH2	NaN	NaN	NaN	18.344	1	1	1	6.8	6.8	6.8	13.293	0.010033	1.1467	1968600	1	P49207
Protein ERGIC-53	LMAN1	P49257	0	NaN	20.1957	NaN	NaN	2	2	2	5.5	5.5	5.5	57.548	0	3.3837	6042900	5	P49257
Fatty acid synthase;[Acyl-carrier-protein] S-acetyltransferase;[Acyl-carrier-protein] S-malonyltransferase;3-oxoacyl-[acyl-carrier-protein] synthase;3-oxoacyl-[acyl-carrier-protein] reductase;3-hydroxyacyl-[acyl-carrier-protein] dehydratase;Enoyl-[acyl-carrier-protein] reductase;Oleoyl-[acyl-carrier-protein] hydrolase	FASN	P49327	uniquely found in SspH2	NaN	NaN	NaN	20.1488	2	2	2	1.1	1.1	1.1	273.42	0	2.9403	4796200	3	P49327
T-complex protein 1 subunit gamma	CCT3	P49368	1.49109	20.0327	20.096	20.4871	20.7801	3	3	3	5.1	5.1	5.1	60.533	0	5.4936	9367100	3	P49368
Signal recognition particle 9 kDa protein	SRP9	P49458	uniquely found in SspH2	NaN	NaN	NaN	18.9736	1	1	1	12.8	12.8	12.8	10.112	0	4.3235	4377200	2	P49458
Proteasome subunit beta type-2	PSMB2	P49721	uniquely found in SspH2	NaN	NaN	NaN	19.0786	1	1	1	5.5	5.5	5.5	22.836	0	2.1458	3080500	2	P49721
Transmembrane emp24 domain-containing protein 10	TMED10	P49755	0.513144	20.5194	20.5725	20.5836	NaN	3	3	3	13.7	13.7	13.7	24.976	0	5.3271	5568500	5	P49755
Guanine nucleotide-binding protein G(q) subunit alpha	GNAQ	P50148	1.21726	20.5804	20.6028	20.7058	21.0269	3	3	3	12.5	12.5	12.5	42.142	0	5.0813	11885000	4	P50148;O95837;P29992
Homeobox protein MOX-1	MEOX1	P50221	uniquely found in SspH2	NaN	NaN	NaN	16.7704	1	1	1	3.1	3.1	3.1	27.997	0	5.4531	325620	0	P50221
Rab GDP dissociation inhibitor beta	GDI2	P50395	0.944248	23.0245	23.0813	23.0237	22.9151	11	11	11	29.9	29.9	29.9	50.663	0	41.124	46843000	18	P50395;P31150
Hsc70-interacting protein;Putative protein FAM10A4;Putative protein FAM10A5	ST13;ST13P4;ST13P5	P50502;Q8IZP2;Q8NFI4	0.329007	24.5167	24.5163	22.9264	22.8988	5	5	5	15.2	15.2	15.2	41.331	0	35.862	88241000	19	P50502;Q8IZP2;Q8NFI4
Vasodilator-stimulated phosphoprotein	VASP	P50552	uniquely found in SspH2	NaN	NaN	18.3625	NaN	2	2	2	6.1	6.1	6.1	39.829	0	2.5242	413270	1	P50552
60S ribosomal protein L14	RPL14	P50914	uniquely found in SspH2	NaN	NaN	NaN	19.9694	1	1	1	5.6	5.6	5.6	23.432	0	5.9286	6052100	2	P50914
T-complex protein 1 subunit theta	CCT8	P50990	0.90147	20.9843	NaN	20.8347	NaN	4	4	4	8.4	8.4	8.4	59.62	0	4.538	9129800	5	P50990
T-complex protein 1 subunit delta	CCT4	P50991	1.23571	21.1044	21.1412	21.1729	21.6452	6	6	6	13.4	13.4	13.4	57.924	0	7.5419	15602000	9	P50991
Annexin A11	ANXA11	P50995	0.924536	24.6468	24.7049	24.7497	24.3483	14	14	14	29.1	29.1	29.1	54.389	0	71.551	159830000	51	P50995;P27216
Ras-related protein Rab-5C	RAB5C	P51148	uniquely found in SspH2	NaN	NaN	21.4064	NaN	5	5	2	29.2	29.2	14.4	23.482	0	42.01	7234100	7	P51148
Ras-related protein Rab-7a	RAB7A	P51149	0.951597	23.8786	24.0802	23.5955	24.1703	10	10	10	52.7	52.7	52.7	23.489	0	74.505	101770000	27	P51149
Ras-related protein Rab-9A	RAB9A	P51151	0.30202	21.1724	21.1421	20.43	NaN	3	3	3	18.4	18.4	18.4	22.837	0	16.654	7573400	6	P51151;Q9NP90
Ras-related protein Rab-13	RAB13	P51153	uniquely found in SspH2	NaN	NaN	NaN	19.8786	6	4	3	30	21.2	17.2	22.774	0	27.83	8131200	3	P51153
Galactokinase	GALK1	P51570	uniquely found in SspH2	NaN	NaN	19.2011	NaN	2	2	2	5.1	5.1	5.1	42.272	0.01	1.1381	3017200	1	P51570
Translocon-associated protein subunit delta	SSR4	P51571	uniquely found in SspH2	NaN	NaN	17.3967	NaN	1	1	1	6.4	6.4	6.4	18.998	0.0092251	1.4629	509040	1	P51571
Rho GDP-dissociation inhibitor 1	ARHGDIA	P52565	uniquely found in SspH2	NaN	NaN	20.092	NaN	1	1	1	7.4	7.4	7.4	23.207	0	4.7555	4195800	3	P52565
Cationic amino acid transporter 2	SLC7A2	P52569	0.677998	19.7095	19.6982	20.1432	NaN	3	2	2	6.7	4.7	4.7	71.672	0.010187	1.1838	3478600	3	P52569
F-actin-capping protein subunit alpha-1;F-actin-capping protein subunit alpha-2	CAPZA1;CAPZA2	P52907;P47755	0.280907	20.8851	21.1505	20.1921	NaN	2	2	2	7.7	7.7	7.7	32.922	0.0039841	1.7504	7805300	5	P52907;P47755
Serine/threonine-protein kinase PLK1	PLK1	P53350	0.27482	22.2008	21.0185	19.574	20.1055	7	7	7	17.1	17.1	17.1	68.254	0	24.142	10651000	8	P53350
Monocarboxylate transporter 1	SLC16A1	P53985	1.43752	23.9624	24.3547	24.9455	24.3927	7	7	7	11.8	11.8	11.8	53.944	0	112.5	139360000	39	P53985
IST1 homolog	IST1	P53990	2.9344	23.745	23.9317	25.5699	25.1946	11	11	11	27.5	27.5	27.5	39.75	0	120.39	201810000	61	P53990
Voltage-dependent calcium channel subunit alpha-2/delta-1;Voltage-dependent calcium channel subunit alpha-2-1;Voltage-dependent calcium channel subunit delta-1	CACNA2D1	P54289	uniquely found in SspH2	NaN	NaN	19.1989	NaN	3	3	3	3.6	3.6	3.6	124.57	0	7.4925	2287000	4	P54289;Q9NY47
Sodium/potassium-transporting ATPase subunit beta-3	ATP1B3	P54709	1.20245	24.5034	24.6938	25.0017	24.72	9	9	9	33.3	33.3	33.3	31.512	0	89.301	188090000	42	P54709
UV excision repair protein RAD23 homolog B	RAD23B	P54727	0.141467	21.1318	21.2649	19.3784	NaN	4	4	3	9.3	9.3	7.3	43.171	0	5.8826	6539600	4	P54727
Solute carrier family 12 member 2	SLC12A2	P55011	uniquely found in SspH2	NaN	NaN	19.597	NaN	2	2	2	2	2	2	131.45	0.0040161	1.7785	3367600	1	P55011
Transitional endoplasmic reticulum ATPase	VCP	P55072	0.342349	23.8315	23.8338	21.7447	22.679	16	16	16	24.3	24.3	24.3	89.321	0	71.711	53249000	29	P55072
Claudin-12	CLDN12	P56749	uniquely found in SspH2	NaN	NaN	NaN	18.8767	1	1	1	6.1	6.1	6.1	27.11	0	5.4566	3080100	2	P56749
Transmembrane protein 33	TMEM33	P57088	1.09005	19.7808	19.9386	19.8013	20.1502	2	2	2	8.5	8.5	8.5	27.978	0	4.1553	7165500	3	P57088
Gem-associated protein 4	GEMIN4	P57678	0.976931	19.6867	19.435	20.5327	NaN	3	3	3	3.7	3.7	3.7	120.04	0	3.6062	3750000	3	P57678
CD81 antigen	CD81	P60033	0.958546	27.2767	27.4289	26.9772	27.5531	3	3	3	18.6	18.6	18.6	25.809	0	323.31	1408900000	67	P60033
Triosephosphate isomerase	TPI1	P60174	0.895616	20.8448	21.087	20.6287	20.9745	4	4	4	16.9	16.9	16.9	26.669	0	4.3549	12807000	8	P60174
Myosin light polypeptide 6	MYL6	P60660	1.15685	23.095	22.9857	23.0934	23.3941	5	5	5	29.8	29.8	29.8	16.93	0	23.927	61555000	23	P60660;P14649
Actin, cytoplasmic 2;Actin, cytoplasmic 2, N-terminally processed;Actin, cytoplasmic 1;Actin, cytoplasmic 1, N-terminally processed	ACTG1;ACTB	P63261;P60709	3.19226	26.3256	26.152	28.2801	27.4279	17	17	6	52.3	52.3	24.8	41.792	0	323.31	1193000000	84	P63261;P60709;Q6S8J3;A5A3E0;P0CG38;Q562R1;P0CG39;Q9BYX7
Eukaryotic initiation factor 4A-I;Eukaryotic initiation factor 4A-II;Eukaryotic initiation factor 4A-II, N-terminally processed	EIF4A1;EIF4A2	P60842;Q14240	0.70501	22.6971	22.691	22.2112	22.168	10	10	10	25.1	25.1	25.1	46.153	0	14.704	34839000	18	P60842;Q14240
Proteasome subunit alpha type-6	PSMA6	P60900	0	20.0419	NaN	NaN	NaN	2	2	2	8.9	8.9	8.9	27.399	0	2.3587	3503100	5	P60900
Cell division control protein 42 homolog	CDC42	P60953	0.936961	21.3752	21.9754	21.2494	21.9021	2	2	2	15.7	15.7	15.7	21.258	0	24.54	20631000	18	P60953
Destrin	DSTN	P60981	uniquely found in SspH2	NaN	NaN	NaN	18.5273	1	1	1	6.7	6.7	6.7	18.506	0	3.2186	3512400	1	P60981
Ras-related protein Rab-8A;Ras-related protein Rab-8B	RAB8A;RAB8B	P61006;Q92930	1.67528	21.0301	20.9825	22.5422	19.8583	6	3	3	29	16.4	16.4	23.668	0	4.1048	18738000	6	P61006;Q92930;P20337;O95716;P20336;Q96E17
Ras-related protein Rab-2A;Ras-related protein Rab-2B	RAB2A;RAB2B	P61019;Q8WUD1	0.946081	21.5278	21.4482	21.2576	21.5452	4	4	4	24.1	24.1	24.1	23.545	0	22.264	20582000	11	P61019;Q8WUD1
Ras-related protein Rab-5B	RAB5B	P61020	uniquely found in SspH2	NaN	NaN	NaN	18.8584	4	1	1	21.4	6.5	6.5	23.707	0	8.2183	3464500	2	P61020
Ras-related protein Rab-10	RAB10	P61026	1.81612	23.1496	23.1521	23.8936	24.1209	9	9	7	46	46	37	22.541	0	37.096	81416000	34	P61026;P59190
NEDD8-conjugating enzyme Ubc12	UBE2M	P61081	uniquely found in SspH2	NaN	NaN	NaN	18.8956	1	1	1	6	6	6	20.9	0.0091912	1.4629	3230400	2	P61081
Ubiquitin-conjugating enzyme E2 N;Putative ubiquitin-conjugating enzyme E2 N-like	UBE2N;UBE2NL	P61088;Q5JXB2	0.416104	20.6157	20.3529	20.2253	NaN	3	3	3	22.4	22.4	22.4	17.138	0	4.4872	5652900	5	P61088;Q5JXB2
Ras-related protein Rab-14	RAB14	P61106	1.23135	21.6451	21.8323	21.102	22.6064	8	8	8	55.3	55.3	55.3	23.897	0	31.213	23010000	14	P61106
Actin-related protein 2	ACTR2	P61160	NaN	NaN	NaN	NaN	NaN	1	1	1	3	3	3	44.76	0.0089928	1.4063	0	0	P61160
ADP-ribosylation factor 1;ADP-ribosylation factor 3	ARF1;ARF3	P84077;P61204	1.12167	23.1667	23.3033	23.5907	23.1854	9	9	4	58.6	58.6	24.3	20.697	0	131.71	69264000	14	P84077;P61204
ATP-binding cassette sub-family E member 1	ABCE1	P61221	0.367851	21.9211	21.852	21.4441	NaN	4	4	4	7.7	7.7	7.7	67.314	0	5.0333	13482000	5	P61221
Ras-related protein Rap-1b;Ras-related protein Rap-1b-like protein	RAP1B	P61224;A6NIZ1	NaN	NaN	NaN	NaN	NaN	6	6	2	34.2	34.2	8.2	20.825	0	39.041	0	0	P61224;A6NIZ1
Ras-related protein Rap-2b	RAP2B	P61225	uniquely found in SspH2	NaN	NaN	NaN	20.1894	3	1	1	18	6.6	6.6	20.504	0	2.538	6048400	1	P61225
60S ribosomal protein L27	RPL27	P61353	0.674919	20.3933	20.44	19.8989	19.7986	2	2	2	12.5	12.5	12.5	15.798	0	2.3879	6930900	4	P61353
V-type proton ATPase subunit d 1	ATP6V0D1	P61421	uniquely found in SspH2	NaN	NaN	NaN	20.2018	2	2	2	10.8	10.8	10.8	40.329	0	2.2326	4641300	2	P61421
Transforming protein RhoA;Rho-related GTP-binding protein RhoC	RHOA;RHOC	P61586;P08134	0.492099	20.565	20.8509	20.692	NaN	3	3	2	25.4	25.4	16.6	21.768	0	59.455	14357000	5	P61586;P08134
Heterogeneous nuclear ribonucleoprotein K	HNRNPK	P61978	0.508939	19.2824	19.4164	19.3766	NaN	2	2	2	5.8	5.8	5.8	50.976	0	4.7132	5146800	3	P61978
14-3-3 protein gamma;14-3-3 protein gamma, N-terminally processed	YWHAG	P61981	0.401207	20.2934	20.6811	20.1827	NaN	4	2	2	19	11.7	11.7	28.302	0	3.9396	4931500	6	P61981
Ras-related protein R-Ras2	RRAS2	P62070	1.14681	21.998	21.7551	22.4405	21.5962	5	5	5	28.9	28.9	28.9	23.399	0	17.855	24140000	14	P62070;P10301
26S protease regulatory subunit 4	PSMC1	P62191	uniquely found in SspH2	NaN	NaN	NaN	20.0878	1	1	1	4.8	4.8	4.8	49.184	0	4.5918	5275100	3	P62191
40S ribosomal protein S16	RPS16	P62249	0.50105	20.305	20.1723	20.2432	NaN	2	2	2	12.3	12.3	12.3	16.445	0	2.4345	4495300	5	P62249
14-3-3 protein epsilon	YWHAE	P62258	0.86076	23.3756	23.3215	23.4551	22.7163	12	12	10	58	58	51	29.174	0	48.456	53879000	30	P62258
40S ribosomal protein S18	RPS18	P62269	0.87998	21.4349	20.5765	21.6469	19.163	4	4	4	24.3	24.3	24.3	17.718	0	5.4986	11425000	7	P62269
40S ribosomal protein S11	RPS11	P62280	0.954322	20.819	NaN	20.7516	NaN	2	2	2	11.4	11.4	11.4	18.431	0.010363	1.2847	6171800	3	P62280
Small nuclear ribonucleoprotein Sm D3	SNRPD3	P62318	uniquely found in SspH2	NaN	NaN	NaN	18.3714	1	1	1	7.9	7.9	7.9	13.916	0	2.2976	3170400	3	P62318
ADP-ribosylation factor 6	ARF6	P62330	1.26311	22.0253	21.9037	21.7982	22.6759	3	3	3	24.6	24.6	24.6	20.082	0	15.989	33081000	8	P62330
26S protease regulatory subunit 10B	PSMC6	P62333	0.346188	19.6826	19.9745	19.3055	NaN	2	2	2	6.4	6.4	6.4	44.172	0.0020661	2.0071	4189000	4	P62333
60S ribosomal protein L7a	RPL7A	P62424	0.612446	20.142	20.142	NaN	20.4346	2	2	2	9	9	9	29.995	0	3.8729	8113700	3	P62424
Ras-related protein Rab-11A;Ras-related protein Rab-11B	RAB11A;RAB11B	P62491;Q15907	0.870635	23.8103	24.011	24.0362	23.2992	9	9	9	41.2	41.2	41.2	24.393	0	24.489	87506000	31	P62491;Q15907
40S ribosomal protein S4, X isoform	RPS4X	P62701	0.585965	20.8927	20.7792	21.0659	NaN	3	3	3	11	11	11	29.597	0	3.1962	9720300	3	P62701;Q8TD47
Histone H4	HIST1H4A	P62805	1.29047	21.6557	21.9944	21.9144	22.4432	4	4	4	34	34	34	11.367	0	6.9258	29355000	3	P62805
GTP-binding nuclear protein Ran	RAN	P62826	1.13847	22.7422	22.5292	22.5689	23.0454	5	5	5	26.4	26.4	26.4	24.423	0	21.99	45231000	13	P62826
Ras-related protein Rap-1A	RAP1A	P62834	NaN	NaN	NaN	NaN	NaN	6	2	2	34.2	8.2	8.2	20.987	0	9.6023	0	0	P62834
Guanine nucleotide-binding protein G(I)/G(S)/G(T) subunit beta-2;Guanine nucleotide-binding protein subunit beta-4	GNB2;GNB4	P62879;Q9HAV0	uniquely found in SspH2	NaN	NaN	20.7512	NaN	6	6	1	16.5	16.5	2.1	37.331	0	42.953	3472200	2	P62879;Q9HAV0
60S ribosomal protein L11	RPL11	P62913	uniquely found in SspH2	NaN	NaN	19.024	NaN	1	1	1	7.9	7.9	7.9	20.252	0.0074766	1.4945	2069900	2	P62913
60S ribosomal protein L8	RPL8	P62917	uniquely found in SspH2	NaN	NaN	NaN	18.8995	1	1	1	4.3	4.3	4.3	28.024	0.010453	1.3273	1830400	1	P62917
Peptidyl-prolyl cis-trans isomerase A;Peptidyl-prolyl cis-trans isomerase A, N-terminally processed	PPIA	P62937	0.494429	27.7101	27.9068	26.939	26.6364	8	8	8	38.2	38.2	38.2	18.012	0	160.58	1038700000	114	P62937;P0DN37;P0DN26;A0A0B4J2A2;A0A075B767;A0A075B759;Q9Y536;F5H284
Peptidyl-prolyl cis-trans isomerase FKBP1A	FKBP1A	P62942	uniquely found in SspH2	NaN	NaN	19.8643	NaN	1	1	1	12	12	12	11.951	0	3.8816	4091700	4	P62942
Growth factor receptor-bound protein 2	GRB2	P62993	uniquely found in SspH2	NaN	NaN	NaN	19.4648	1	1	1	5.5	5.5	5.5	25.206	0.0039062	1.672	4478000	3	P62993
Ras-related C3 botulinum toxin substrate 1;Ras-related C3 botulinum toxin substrate 3;Ras-related C3 botulinum toxin substrate 2	RAC1;RAC3;RAC2	P63000;P60763;P15153	1.46021	23.6501	23.7431	23.9986	24.4529	4	4	4	20.8	20.8	20.8	21.45	0	66.696	117940000	16	P63000;P60763;P15153
14-3-3 protein zeta/delta	YWHAZ	P63104	0.845274	22.9071	23.147	22.6777	22.8932	9	7	6	41.6	34.3	30.6	27.745	0	49.976	48878000	24	P63104
S-phase kinase-associated protein 1	SKP1	P63208	uniquely found in SspH2	NaN	NaN	18.2815	NaN	1	1	1	7.4	7.4	7.4	18.658	0.0090744	1.4431	1062400	1	P63208
Guanine nucleotide-binding protein G(I)/G(S)/G(O) subunit gamma-5	GNG5	P63218	uniquely found in SspH2	NaN	NaN	20.7895	NaN	2	2	2	23.5	23.5	23.5	7.3184	0	14.47	5127700	5	P63218
Eukaryotic translation initiation factor 5A-1;Eukaryotic translation initiation factor 5A-1-like	EIF5A;EIF5AL1	P63241;Q6IS14	1.31217	21.6648	21.9618	22.1286	22.2926	3	3	3	27.9	27.9	27.9	16.832	0	25.436	24149000	13	P63241;Q6IS14;Q9GZV4
Guanine nucleotide-binding protein subunit beta-2-like 1;Guanine nucleotide-binding protein subunit beta-2-like 1, N-terminally processed	GNB2L1	P63244	0.609887	21.1984	21.3315	20.5461	20.56	4	4	4	13.6	13.6	13.6	35.076	0	7.1468	11807000	11	P63244
Nuclease-sensitive element-binding protein 1	YBX1	P67809	0	21.4028	21.4751	NaN	NaN	5	5	3	29.9	29.9	21.3	35.924	0	43.774	7627300	7	P67809;Q9Y2T7
Actin, alpha skeletal muscle;Actin, alpha cardiac muscle 1;Actin, gamma-enteric smooth muscle;Actin, aortic smooth muscle	ACTA1;ACTC1;ACTG2;ACTA2	P68133;P68032;P63267;P62736	0.403326	21.4175	21.7991	20.8812	19.3539	14	3	3	39	11.7	11.7	42.051	0	28.801	12050000	5	P68133;P68032;P63267;P62736
Elongation factor 1-alpha 1;Putative elongation factor 1-alpha-like 3;Elongation factor 1-alpha 2	EEF1A1;EEF1A1P5;EEF1A2	P68104;Q5VTE0;Q05639	0.792932	26.0676	26.1769	25.8427	25.7322	10	10	10	25.1	25.1	25.1	50.14	0	90.037	390210000	91	P68104;Q5VTE0;Q05639
Tubulin alpha-1C chain;Tubulin alpha-1B chain;Tubulin alpha-1A chain;Tubulin alpha-3E chain;Tubulin alpha-8 chain	TUBA1C;TUBA1B;TUBA1A;TUBA3E;TUBA8	Q9BQE3;P68363;Q71U36;P0DPH8;P0DPH7;Q6PEY2;Q9NY65	0	NaN	22.983	NaN	NaN	14	3	3	40.3	10	10	49.895	0	59.643	91013000	10	Q9BQE3;P68363;Q71U36;P0DPH8;P0DPH7;Q6PEY2;Q9NY65;Q9H853;A6NHL2
Tubulin alpha-4A chain	TUBA4A	P68366	1.73508	22.489	22.6004	22.9473	23.6497	15	15	4	45.1	45.1	14.7	49.924	0	162.74	60178000	12	P68366
Tubulin beta-4B chain;Tubulin beta-4A chain	TUBB4B;TUBB4A	P68371;P04350	uniquely found in SspH2	NaN	NaN	21.1825	NaN	15	3	3	44.5	12.1	12.1	49.83	0	5.0147	9749400	7	P68371;P04350;Q3ZCM7
Histone H3.2;Histone H3.1t;Histone H3.3;Histone H3.1;Histone H3;Histone H3.3C	HIST2H3A;HIST3H3;H3F3A;HIST1H3A;HIST2H3PS2;H3F3C	Q71DI3;Q16695;P84243;P68431;Q5TEC6;Q6NXT2	uniquely found in SspH2	NaN	NaN	NaN	19.9339	2	2	2	10.3	10.3	10.3	15.388	0.010582	1.3595	5227000	2	Q71DI3;Q16695;P84243;P68431;Q5TEC6;Q6NXT2
Hemoglobin subunit alpha	HBA1	P69905	uniquely found in SspH2	NaN	NaN	NaN	19.1997	5	1	1	32.4	8.5	8.5	15.257	0	2.2907	4473800	1	P69905
Coxsackievirus and adenovirus receptor	CXADR	P78310	0.647576	21.265	21.5296	21.7765	NaN	5	5	5	18.4	18.4	18.4	40.029	0	7.0798	14348000	7	P78310
T-complex protein 1 subunit beta	CCT2	P78371	0	21.4571	21.2192	NaN	NaN	5	5	5	13.8	13.8	13.8	57.488	0	12.015	17898000	8	P78371
Dermcidin;Survival-promoting peptide;DCD-1	DCD	P81605	0.367724	24.721	23.9078	23.9277	NaN	2	2	2	20	20	20	11.284	0	9.6471	74011000	17	P81605
ADP-ribosylation factor 5	ARF5	P84085	0.797652	20.0118	19.9857	20.6726	NaN	8	3	3	48.3	13.9	13.9	20.529	0	3.9743	5030000	3	P84085
Enhancer of rudimentary homolog	ERH	P84090	uniquely found in SspH2	NaN	NaN	NaN	20.7421	1	1	1	10.6	10.6	10.6	12.259	0	28.992	10743000	1	P84090
Rho-related GTP-binding protein RhoG	RHOG	P84095	0	20.9365	20.9799	NaN	NaN	2	2	2	14.1	14.1	14.1	21.308	0	11.024	11374000	6	P84095
Ephrin-B1	EFNB1	P98172	1.18226	22.147	22.1108	21.9589	22.6904	5	5	5	26.3	26.3	26.3	38.006	0	24.393	34127000	9	P98172;P52799
Clathrin heavy chain 1	CLTC	Q00610	1.58815	22.4284	22.5652	22.7973	23.459	12	12	12	10.4	10.4	10.4	191.61	0	17.65	50153000	19	Q00610;P53675
Heterogeneous nuclear ribonucleoprotein U	HNRNPU	Q00839	uniquely found in SspH2	NaN	NaN	NaN	22.4611	3	3	3	5.5	5.5	5.5	90.583	0	5.2332	21355000	7	Q00839
Spectrin beta chain, non-erythrocytic 1	SPTBN1	Q01082	uniquely found in SspH2	NaN	NaN	17.9389	NaN	1	1	1	0.4	0.4	0.4	274.61	0.010084	1.1665	650310	1	Q01082
Fatty acid-binding protein, epidermal	FABP5	Q01469	0	20.1411	19.5925	NaN	NaN	2	2	2	13.3	13.3	13.3	15.164	0	2.5363	3791800	4	Q01469
Large neutral amino acids transporter small subunit 1	SLC7A5	Q01650	1.6344	22.7347	22.8389	23.7077	23.249	5	5	5	10.8	10.8	10.8	55.01	0	38.449	63451000	25	Q01650;Q9UM01;Q92536
Tyrosine-protein kinase transmembrane receptor ROR2;Tyrosine-protein kinase transmembrane receptor ROR1	ROR2;ROR1	Q01974;Q01973	uniquely found in SspH2	NaN	NaN	18.7424	NaN	2	2	2	2.1	2.1	2.1	104.76	0.0089445	1.393	683360	1	Q01974;Q01973
Kinesin-like protein KIF23	KIF23	Q02241	0.35175	19.6194	19.7855	19.1975	NaN	2	2	2	3.6	3.6	3.6	110.06	0.0039526	1.7158	2748700	3	Q02241
Desmoglein-1	DSG1	Q02413	0	19.8858	NaN	NaN	NaN	4	4	4	5.6	5.6	5.6	113.75	0	11.082	2604000	2	Q02413
UBX domain-containing protein 1	UBXN1	Q04323	0	20.1488	20.0793	NaN	NaN	2	2	2	10.4	10.4	10.4	33.325	0	3.3509	2860700	2	Q04323
Neurogenic locus notch homolog protein 2;Notch 2 extracellular truncation;Notch 2 intracellular domain	NOTCH2	Q04721	0.637916	19.7563	19.988	20.2282	NaN	3	3	3	1.3	1.3	1.3	265.4	0	3.1217	5130800	3	Q04721;Q9UM47;P46531
Peroxiredoxin-1	PRDX1	Q06830	1.11239	21.7198	21.7188	21.942	21.8005	4	4	4	17.6	17.6	17.6	22.11	0	5.5507	21968000	8	Q06830;Q13162
60S ribosomal protein L18	RPL18	Q07020	1.41962	21.0313	21.0634	21.2843	21.7794	3	3	3	19.7	19.7	19.7	21.634	0	13.642	19719000	6	Q07020
Sodium-dependent phosphate transporter 2	SLC20A2	Q08357	uniquely found in SspH2	NaN	NaN	19.3735	NaN	2	2	2	6	6	6	70.392	0.0092937	1.4758	1972200	1	Q08357
Lactadherin;Lactadherin short form;Medin	MFGE8	Q08431	1.26704	26.8721	27.0377	27.3559	27.2392	17	17	17	48.6	48.6	48.6	43.104	0	323.31	989040000	178	Q08431
Leukocyte surface antigen CD47	CD47	Q08722	0.843474	23.2884	23.6123	23.5028	22.8523	3	3	3	8.7	8.7	8.7	35.213	0	9.1595	59950000	19	Q08722
Syntaxin-4	STX4	Q12846	0.972985	21.5739	21.5258	21.7236	21.2604	4	4	4	16.8	16.8	16.8	34.18	0	6.0424	17116000	10	Q12846
Vesicular integral-membrane protein VIP36	LMAN2	Q12907	1.30913	22.4885	22.6424	23.169	22.7063	5	5	5	14.6	14.6	14.6	40.228	0	8.9888	46799000	16	Q12907
Protein tyrosine phosphatase type IVA 2;Protein tyrosine phosphatase type IVA 1	PTP4A2;PTP4A1	Q12974;Q93096	uniquely found in SspH2	NaN	NaN	NaN	19.7923	1	1	1	5.4	5.4	5.4	19.127	0.0057692	1.6174	7356000	2	Q12974;Q93096
E3 ubiquitin-protein ligase TRIM32	TRIM32	Q13049	0.184773	24.8784	25.1114	22.7044	22.4071	18	18	18	31.2	31.2	31.2	71.988	0	238.44	102520000	50	Q13049
Inactive tyrosine-protein kinase 7	PTK7	Q13308	1.55584	21.7027	22.0084	22.9391	21.8699	9	9	9	9.1	9.1	9.1	118.39	0	26.993	31076000	7	Q13308
Polyadenylate-binding protein 4	PABPC4	Q13310	0.236251	23.3892	23.5136	21.6718	20.9909	13	9	9	20	14.4	14.4	70.782	0	15.572	36124000	20	Q13310;P0CB38
Receptor-type tyrosine-protein phosphatase S;Receptor-type tyrosine-protein phosphatase delta	PTPRS;PTPRD	Q13332;P23468	1.27252	19.6427	19.9904	20.3788	19.9369	5	3	3	2.9	1.6	1.6	217.04	0	3.286	6910400	4	Q13332;P23468
Ubiquitin-conjugating enzyme E2 variant 2;Ubiquitin-conjugating enzyme E2 variant 1	UBE2V2;UBE2V1	Q15819;Q13404	uniquely found in SspH2	NaN	NaN	19.7903	NaN	1	1	1	6.9	6.9	6.9	16.363	0	2.2241	4140800	1	Q15819;Q13404
Serine incorporator 3	SERINC3	Q13530	uniquely found in SspH2	NaN	NaN	19.225	NaN	1	1	1	5.9	5.9	5.9	52.58	0.0039761	1.7432	751380	1	Q13530
CD166 antigen	ALCAM	Q13740	uniquely found in SspH2	NaN	NaN	NaN	19.0698	2	2	2	3.6	3.6	3.6	65.102	0	2.3679	4082000	2	Q13740
Spectrin alpha chain, non-erythrocytic 1	SPTAN1	Q13813	0.468818	20.2503	20.3478	20.2069	NaN	5	5	5	2.5	2.5	2.5	284.54	0	2.8963	4602100	5	Q13813
Heterogeneous nuclear ribonucleoprotein D0	HNRNPD	Q14103	uniquely found in SspH2	NaN	NaN	NaN	18.6002	1	1	1	3.9	3.9	3.9	38.434	0.010381	1.2859	2085500	2	Q14103
Dystroglycan;Alpha-dystroglycan;Beta-dystroglycan	DAG1	Q14118	1.04322	NaN	20.1732	20.2342	NaN	2	2	2	2.8	2.8	2.8	97.44	0.0039683	1.7368	6466700	2	Q14118
Desmoglein-2	DSG2	Q14126	1.22127	22.2583	22.4843	22.7205	22.6055	9	9	9	9.5	9.5	9.5	122.29	0	12.877	39541000	19	Q14126
Guanine nucleotide-binding protein subunit alpha-13	GNA13	Q14344	0.584355	19.3934	19.9641	19.9317	NaN	2	2	2	7.2	7.2	7.2	44.049	0	3.1396	3204200	4	Q14344
Neutral alpha-glucosidase AB	GANAB	Q14697	0.654128	20.085	20.2971	NaN	20.5826	4	4	4	5.3	5.3	5.3	106.87	0	4.2662	9504100	5	Q14697
NACHT domain- and WD repeat-containing protein 1	NWD1	Q149M9	0.310996	25.6031	25.3029	24.5017	22.2446	1	1	1	1.1	1.1	1.1	174.55	0	2.2828	154970000	15	Q149M9
Zinc transporter ZIP14	SLC39A14	Q15043	0.653022	20.666	21.0456	21.2534	NaN	1	1	1	2.4	2.4	2.4	54.212	0	2.1564	12022000	4	Q15043
Histone-lysine N-methyltransferase SETDB1	SETDB1	Q15047	uniquely found in SspH2	NaN	NaN	21.1956	NaN	1	1	1	0.9	0.9	0.9	143.16	0.010067	1.1611	8157400	17	Q15047
Eukaryotic translation initiation factor 4H	EIF4H	Q15056	0	20.3954	20.4932	NaN	NaN	2	2	2	8.1	8.1	8.1	27.385	0	2.8462	4408300	2	Q15056
Protein disulfide-isomerase A6	PDIA6	Q15084	uniquely found in SspH2	NaN	NaN	NaN	19.4824	1	1	1	3.2	3.2	3.2	48.121	0	2.3089	3061600	3	Q15084
Ras-related protein Rab-35	RAB35	Q15286	0.750141	22.9335	23.1864	22.9682	22.2431	5	5	5	28.9	28.9	28.9	23.025	0	9.6248	45639000	25	Q15286
Poly(rC)-binding protein 1	PCBP1	Q15365	uniquely found in SspH2	NaN	NaN	19.674	NaN	2	2	2	5.6	5.6	5.6	37.497	0.010327	1.2354	3143900	2	Q15365
Poly(rC)-binding protein 2	PCBP2	Q15366	0.191126	22.1048	22.1152	NaN	20.7226	2	2	2	6.6	6.6	6.6	38.58	0	7.9528	17312000	12	Q15366
GTP-binding protein Rheb	RHEB	Q15382	1.19219	21.1473	21.0813	21.5285	21.1882	4	4	4	21.7	21.7	21.7	20.497	0	18.168	17435000	11	Q15382
Corneodesmosin	CDSN	Q15517	uniquely found in SspH2	NaN	NaN	NaN	17.5738	1	1	1	3.4	3.4	3.4	51.522	0.0040241	1.7786	1959200	1	Q15517
Microtubule-associated protein RP/EB family member 2	MAPRE2	Q15555	uniquely found in SspH2	NaN	NaN	NaN	17.0355	2	2	2	4.6	4.6	4.6	37.031	0.010292	1.2273	1341500	2	Q15555
Neutral amino acid transporter B(0)	SLC1A5	Q15758	1.20749	25.0531	25.2434	25.3198	25.5201	8	8	8	15.9	15.9	15.9	56.598	0	87.823	291980000	61	Q15758
Myeloid leukemia factor 2	MLF2	Q15773	uniquely found in SspH2	NaN	NaN	20.6023	NaN	1	1	1	4.8	4.8	4.8	28.147	0	3.9753	5453200	5	Q15773
Vesicle-associated membrane protein 3;Vesicle-associated membrane protein 2	VAMP3;VAMP2	Q15836;P63027	2.2242	NaN	22.9591	23.2638	22.943	3	3	3	40	40	40	11.309	0	51.762	50309000	11	Q15836;P63027;P23763
Synaptophysin-like protein 1	SYPL1	Q16563	0.413017	20.9708	21.0329	20.7265	NaN	2	2	2	13.9	13.9	13.9	28.565	0	6.1241	10595000	6	Q16563
Survival motor neuron protein	SMN1	Q16637	uniquely found in SspH2	NaN	NaN	20.927	NaN	1	1	1	3.4	3.4	3.4	31.848	0	3.1528	3991800	1	Q16637
MAP7 domain-containing protein 1	MAP7D1	Q3KQU3	uniquely found in SspH2	NaN	NaN	20.2784	NaN	1	1	1	0.8	0.8	0.8	92.819	0	2.4086	4642100	0	Q3KQU3
Angiomotin	AMOT	Q4VCS5	uniquely found in SspH2	NaN	NaN	NaN	25.26	1	1	1	0.7	0.7	0.7	118.08	0.0099834	1.1298	261490000	9	Q4VCS5
Centrosomal protein of 55 kDa	CEP55	Q53EZ4	0.614829	23.2346	23.2461	22.5143	22.5625	8	8	8	22	22	22	54.178	0	37.916	45219000	19	Q53EZ4
Putative heat shock protein HSP 90-beta 2	HSP90AB2P	Q58FF8	1.00112	20.742	21.226	22.0058	NaN	6	1	1	18.1	3.9	3.9	44.348	0	13.226	10066000	11	Q58FF8
Guanine nucleotide-binding protein G(s) subunit alpha isoforms XLas	GNAS	Q5JWF2	1.2371	22.5778	22.4141	22.7155	22.8896	7	7	6	7.5	7.5	6.5	111.02	0	23.445	45642000	17	Q5JWF2
ATPase family AAA domain-containing protein 3C;ATPase family AAA domain-containing protein 3B	ATAD3C;ATAD3B	Q5T2N8;Q5T9A4	NaN	NaN	NaN	NaN	NaN	1	1	1	1.7	1.7	1.7	46.379	0.010345	1.2419	0	3	Q5T2N8;Q5T9A4
Rootletin	CROCC	Q5TZA2	uniquely found in SspH2	NaN	NaN	NaN	20.7316	1	1	1	0.4	0.4	0.4	228.52	0.010399	1.3002	22116000	8	Q5TZA2
BRO1 domain-containing protein BROX	BROX	Q5VW32	2.2587	24.0233	24.0939	24.9554	25.4682	10	10	10	31.6	31.6	31.6	46.476	0	58.411	201900000	41	Q5VW32
Carboxylesterase 4A	CES4A	Q5XG92	uniquely found in SspH2	NaN	NaN	NaN	26.5933	1	1	1	2.3	2.3	2.3	63.528	0.009009	1.4118	525900000	16	Q5XG92
CD276 antigen	CD276	Q5ZPR3	0.572098	20.7039	20.356	20.7347	NaN	2	2	2	8.2	8.2	8.2	57.235	0	8.8784	12320000	8	Q5ZPR3
Metalloreductase STEAP3	STEAP3	Q658P3	uniquely found in SspH2	NaN	NaN	NaN	18.6078	1	1	1	2.3	2.3	2.3	54.6	0.01005	1.16	2208700	2	Q658P3
Natural cytotoxicity triggering receptor 3 ligand 1	NCR3LG1	Q68D85	1.99739	20.718	20.8129	21.8342	21.6909	4	4	4	13	13	13	50.827	0	13.518	18435000	5	Q68D85
Metallo-beta-lactamase domain-containing protein 2	MBLAC2	Q68D91	uniquely found in SspH2	NaN	NaN	NaN	18.7623	1	1	1	3.2	3.2	3.2	31.371	0.0039293	1.6913	2081200	1	Q68D91
Coiled-coil and C2 domain-containing protein 1A	CC2D1A	Q6P1N0	0.618576	21.3026	21.0706	20.4343	20.5595	7	7	7	8.6	8.6	8.6	104.06	0	8.2386	10505000	8	Q6P1N0
SCY1-like protein 2	SCYL2	Q6P3W7	0.554935	19.0884	18.9988	19.1947	NaN	2	2	2	2.7	2.7	2.7	103.71	0	2.9676	3895400	4	Q6P3W7
Serine/threonine-protein kinase ULK3	ULK3	Q6PHR2	uniquely found in SspH2	NaN	NaN	19.4704	19.1528	2	2	2	4.7	4.7	4.7	53.444	0	3.2115	2743300	2	Q6PHR2
WD repeat-containing protein 59	WDR59	Q6PJI9	uniquely found in SspH2	NaN	NaN	22.5385	NaN	1	1	1	0.8	0.8	0.8	109.79	0.0099502	1.1159	26939000	8	Q6PJI9
Chondroitin sulfate proteoglycan 4	CSPG4	Q6UVK1	1.26932	19.5023	19.5548	20.1767	19.4875	3	3	3	1.7	1.7	1.7	250.53	0	2.5593	5230600	3	Q6UVK1
DBH-like monooxygenase protein 1	MOXD1	Q6UVY6	uniquely found in SspH2	NaN	NaN	19.4701	NaN	1	1	1	1.6	1.6	1.6	69.652	0.010471	1.3302	2519300	3	Q6UVY6
Staphylococcal nuclease domain-containing protein 1	SND1	Q7KZF4	0	19.1342	18.9956	NaN	NaN	2	2	2	3.4	3.4	3.4	102	0.008881	1.3719	2061100	2	Q7KZF4
Serine/threonine-protein kinase MARK2	MARK2	Q7KZI7	0	21.3702	21.4288	NaN	NaN	3	3	3	4.3	4.3	4.3	87.91	0	5.156	7403900	6	Q7KZI7;Q96L34;P27448;Q9P0L2
Cytoplasmic FMR1-interacting protein 1;Cytoplasmic FMR1-interacting protein 2	CYFIP1;CYFIP2	Q7L576;Q96F07	0.633831	18.8081	18.8531	19.1729	NaN	2	2	2	1.8	1.8	1.8	145.18	0	2.6517	2963200	3	Q7L576;Q96F07
MOB kinase activator 1A;MOB kinase activator 1B	MOB1A;MOB1B	Q9H8S9;Q7L9L4	uniquely found in SspH2	NaN	NaN	18.9351	NaN	1	1	1	5.1	5.1	5.1	25.079	0.010563	1.3494	1123200	1	Q9H8S9;Q7L9L4
Charged multivesicular body protein 1b	CHMP1B	Q7LBR1	0.898849	22.2463	22.4239	23.184	NaN	3	3	3	11.6	11.6	11.6	22.109	0	8.9659	39572000	11	Q7LBR1
Zinc finger CCCH-type antiviral protein 1	ZC3HAV1	Q7Z2W4	0.318012	23.6211	23.5649	21.9512	21.9296	13	13	13	19	19	19	101.43	0	37.728	43298000	31	Q7Z2W4
Myosin-14	MYH14	Q7Z406	1.22437	23.0416	22.6874	23.5054	22.7251	7	2	2	3.2	1	1	227.87	0	2.3331	58905000	5	Q7Z406
Golgin subfamily A member 7	GOLGA7	Q7Z5G4	uniquely found in SspH2	NaN	NaN	21.2008	NaN	3	3	3	24.8	24.8	24.8	15.824	0	4.1358	5208600	6	Q7Z5G4
Reticulon-4 receptor-like 2	RTN4RL2	Q86UN3	uniquely found in SspH2	NaN	NaN	NaN	18.0726	1	1	1	2.9	2.9	2.9	46.105	0.0020619	2.0063	1450900	2	Q86UN3
Lipolysis-stimulated lipoprotein receptor	LSR	Q86X29	0.992565	20.7735	20.9413	20.8496	20.8486	3	3	3	5.9	5.9	5.9	71.438	0	4.9007	12206000	5	Q86X29
Vacuolar protein sorting-associated protein 37D	VPS37D	Q86XT2	uniquely found in SspH2	NaN	NaN	NaN	18.5889	1	1	1	5.6	5.6	5.6	27.729	0.0088968	1.3827	4103500	1	Q86XT2
Extracellular matrix protein FRAS1	FRAS1	Q86XX4	0	NaN	18.807	NaN	NaN	3	3	3	0.8	0.8	0.8	443.21	0.0020576	1.9988	1943900	4	Q86XX4
Syntaxin-12	STX12	Q86Y82	0	NaN	20.736	NaN	NaN	3	3	3	12.3	12.3	12.3	31.642	0	2.482	9885400	2	Q86Y82
Copine-8	CPNE8	Q86YQ8	1.01782	25.9669	26.1483	26.107	26.0645	17	17	16	38.7	38.7	37.1	63.107	0	143.71	485510000	87	Q86YQ8;Q9HCH3;Q8IYJ1
Ras-related protein Rab-43;Rho guanine nucleotide exchange factor 17	RAB43;ARHGEF17	REV__Q8WY22;REV__Q13751;Q86YS6;Q96PE2	0	NaN	22.9429	NaN	NaN	1	1	1	3.3	3.3	3.3	27.835	0	3.0173	18691000	2	REV__Q8WY22;REV__Q13751;Q86YS6;Q96PE2
Phospholipase D3	PLD3	Q8IV08	0.733936	21.0117	20.8654	20.4781	20.51	3	3	3	6.3	6.3	6.3	54.705	0	11.642	11915000	6	Q8IV08
Choline transporter-like protein 2	SLC44A2	Q8IWA5	1.06686	NaN	20.1259	20.2193	NaN	2	2	2	3.4	3.4	3.4	80.123	0	2.0742	5436300	2	Q8IWA5
Ubiquitin-conjugating enzyme E2 variant 3	UEVLD	Q8IX04	uniquely found in SspH2	NaN	NaN	20.0317	19.6836	2	2	2	4.9	4.9	4.9	52.263	0	2.365	3929600	2	Q8IX04
Katanin p60 ATPase-containing subunit A-like 2	KATNAL2	Q8IYT4	uniquely found in SspH2	NaN	NaN	NaN	16.0699	1	1	1	2.2	2.2	2.2	61.252	0.0091075	1.4489	5713900	2	Q8IYT4
Dyslexia-associated protein KIAA0319-like protein	KIAA0319L	Q8IZA0	0.356883	21.1233	20.2651	19.2971	19.2436	3	3	3	3.1	3.1	3.1	115.66	0	4.1341	6378000	4	Q8IZA0
Arrestin domain-containing protein 1	ARRDC1	Q8N5I2	0.586713	22.6257	23.0067	22.5339	21.3478	7	7	7	28.9	28.9	28.9	45.981	0	12.072	33711000	16	Q8N5I2
Protein enabled homolog	ENAH	Q8N8S7	44.1727	NaN	19.2729	24.4903	22.0737	9	9	9	18.1	18.1	18.1	66.509	0	36.446	52726000	17	Q8N8S7
Leucine-rich repeat-containing protein 57	LRRC57	Q8N9N7	0.568517	20.8178	20.8461	21.0173	NaN	2	2	2	10	10	10	26.754	0	3.1152	9156700	6	Q8N9N7
Golgi membrane protein 1	GOLM1	Q8NBJ4	1.42092	22.817	22.9338	23.5424	23.2048	11	11	11	27.9	27.9	27.9	45.333	0	44.045	57236000	30	Q8NBJ4
Protein FAM98A	FAM98A	Q8NCA5	0	20.2865	NaN	NaN	NaN	2	2	2	5.2	5.2	5.2	55.272	0	3.9112	2398600	2	Q8NCA5
MAPK-interacting and spindle-stabilizing protein-like	MAPK1IP1L	Q8NDC0	uniquely found in SspH2	NaN	NaN	NaN	21.5942	1	1	1	6.9	6.9	6.9	24.269	0	36.286	17589000	4	Q8NDC0
Tetraspanin-14	TSPAN14	Q8NG11	uniquely found in SspH2	NaN	NaN	NaN	19.9249	1	1	1	3.7	3.7	3.7	30.69	0.0089127	1.3906	6702300	1	Q8NG11
Small VCP/p97-interacting protein	SVIP	Q8NHG7	0.651057	19.6396	20.005	20.2147	NaN	2	2	2	32.5	32.5	32.5	8.4426	0	3.9055	3910900	4	Q8NHG7
Tubulin polyglutamylase TTLL11	TTLL11	Q8NHH1	uniquely found in SspH2	NaN	NaN	NaN	19.6286	1	1	1	1.1	1.1	1.1	87.611	0	2.2341	2542900	4	Q8NHH1
Protein Shroom3	SHROOM3	Q8TF72	uniquely found in SspH2	NaN	NaN	NaN	23.6556	2	2	2	1	1	1	216.85	0	3.5387	146750000	18	Q8TF72
Programmed cell death 6-interacting protein	PDCD6IP	Q8WUM4	0.956393	28.6365	28.8303	28.8329	28.4916	44	44	44	51.6	51.6	51.6	96.022	0	323.31	2771700000	454	Q8WUM4
Sodium-dependent phosphate transporter 1	SLC20A1	Q8WUM9	uniquely found in SspH2	NaN	NaN	19.959	NaN	2	2	2	3.1	3.1	3.1	73.699	0.0091241	1.4539	1249700	1	Q8WUM9
MIT domain-containing protein 1	MITD1	Q8WV92	2.72934	22.296	22.2744	23.5655	23.8846	6	6	6	29.7	29.7	29.7	29.314	0	95.281	69162000	23	Q8WV92
Choline transporter-like protein 1	SLC44A1	Q8WWI5	0.507375	19.3969	19.6229	19.5354	NaN	2	2	2	3.8	3.8	3.8	73.301	0	2.1269	6824700	6	Q8WWI5
PH-interacting protein	PHIP	Q8WWQ0	uniquely found in SspH2	NaN	NaN	22.2746	NaN	1	1	1	0.8	0.8	0.8	206.69	0.010526	1.3419	12706000	3	Q8WWQ0
Acid sphingomyelinase-like phosphodiesterase 3b	SMPDL3B	Q92485	0.444102	21.2526	21.5247	21.224	NaN	3	3	3	9.9	9.9	9.9	50.813	0	6.4301	11552000	6	Q92485
ATP-dependent RNA helicase DDX1	DDX1	Q92499	0.324011	21.257	20.3976	19.4042	19.1098	4	4	4	7.7	7.7	7.7	82.431	0	8.6	6566700	7	Q92499
Nicastrin	NCSTN	Q92542	1.47377	21.1058	21.1108	21.8632	21.4417	4	4	4	6.1	6.1	6.1	78.41	0	6.1791	18036000	8	Q92542
Protein NDRG1	NDRG1	Q92597	uniquely found in SspH2	NaN	NaN	18.8337	NaN	1	1	1	3.6	3.6	3.6	42.835	0	2.062	1313200	1	Q92597
Nectin-2	PVRL2	Q92692	0.783536	21.7013	21.8799	21.6827	21.1515	5	5	5	9.9	9.9	9.9	57.741	0	7.7164	18799000	14	Q92692
Signal transducing adapter molecule 1	STAM	Q92783	0.474418	22.6196	22.5491	21.1672	21.7851	8	8	7	24.1	24.1	22.2	59.179	0	41.543	25688000	9	Q92783
Regulator of nonsense transcripts 1	UPF1	Q92900	0.208557	19.4452	NaN	NaN	17.1837	2	2	2	1.6	1.6	1.6	124.34	0.0088339	1.3683	2075000	2	Q92900
Secretory carrier-associated membrane protein 4	SCAMP4	Q969E2	uniquely found in SspH2	NaN	NaN	NaN	21.8046	1	1	1	4.8	4.8	4.8	25.728	0	69.686	20048000	6	Q969E2
Immunoglobulin superfamily member 8	IGSF8	Q969P0	1.23621	26.5928	26.8297	27.2792	26.7087	16	16	16	38.3	38.3	38.3	65.033	0	323.31	793230000	150	Q969P0
WW domain-binding protein 2	WBP2	Q969T9	uniquely found in SspH2	NaN	NaN	20.1908	NaN	3	3	3	13	13	13	28.087	0	7.5476	2098300	4	Q969T9
Fermitin family homolog 2	FERMT2	Q96AC1	0.855627	20.7619	20.9452	20.6447	20.6182	4	4	4	6.6	6.6	6.6	77.86	0	4.3331	9905600	7	Q96AC1
Protein YIPF6	YIPF6	Q96EC8	uniquely found in SspH2	NaN	NaN	19.0039	NaN	1	1	1	5.1	5.1	5.1	26.256	0.002045	1.9351	1981200	3	Q96EC8
Multivesicular body subunit 12A	MVB12A	Q96EY5	0.931759	22.9141	22.9178	23.0041	22.5949	5	5	5	29.3	29.3	29.3	28.783	0	41.808	47072000	16	Q96EY5
Copine-2	CPNE2	Q96FN4	1.06933	22.5522	22.5641	22.6753	22.6342	9	8	8	19.3	17.7	17.7	61.189	0	39.253	41291000	14	Q96FN4;Q96A23;O95741;Q9UBL6
CKLF-like MARVEL transmembrane domain-containing protein 7	CMTM7	Q96FZ5	uniquely found in SspH2	NaN	NaN	19.0112	NaN	1	1	1	4.6	4.6	4.6	18.834	0.0057915	1.6278	1483200	1	Q96FZ5
Aurora kinase B	AURKB	Q96GD4	0	NaN	20.8439	NaN	NaN	5	5	4	14.8	14.8	12.5	39.31	0	8.4664	4512900	5	Q96GD4;Q9UQB9
Vacuolar-sorting protein SNF8	SNF8	Q96H20	0	NaN	18.83	NaN	NaN	1	1	1	4.7	4.7	4.7	28.864	0.0040323	1.7919	1034300	2	Q96H20
E3 ubiquitin-protein ligase Itchy homolog	ITCH	Q96J02	uniquely found in SspH2	NaN	NaN	18.9233	NaN	2	2	2	2	2	2	102.8	0.0038911	1.6377	3169100	2	Q96J02
Kin of IRRE-like protein 1	KIRREL	Q96J84	1.69267	19.9088	19.8973	20.529	20.7844	5	5	5	9	9	9	83.535	0	4.9548	8976200	6	Q96J84
E3 ubiquitin-protein ligase NEDD4-like	NEDD4L	Q96PU5	0.695158	21.3433	21.4742	20.7843	20.9803	6	6	6	6.2	6.2	6.2	111.93	0	7.1605	13174000	8	Q96PU5;P46934
Formin-like protein 2;Formin-like protein 3	FMNL2;FMNL3	Q96PY5;Q8IVF7	4.46201	18.7063	NaN	19.9308	19.794	2	2	2	2.6	2.6	2.6	123.32	0	2.0997	4943000	2	Q96PY5;Q8IVF7
Sodium-coupled neutral amino acid transporter 2	SLC38A2	Q96QD8	1.09253	23.4822	23.3606	23.4858	23.6122	3	3	3	10.5	10.5	10.5	56.025	0	31.078	79390000	19	Q96QD8
Vacuolar protein sorting-associated protein 35	VPS35	Q96QK1	0.527667	19.6008	19.9648	19.8719	NaN	3	3	3	5.3	5.3	5.3	91.706	0	3.7428	4215400	4	Q96QK1
Sorting nexin-18	SNX18	Q96RF0	0	19.5745	NaN	NaN	NaN	2	2	2	3.5	3.5	3.5	68.894	0.0039216	1.6865	1381100	4	Q96RF0
Myeloid-associated differentiation marker	MYADM	Q96S97	NaN	NaN	NaN	NaN	NaN	1	1	1	7.1	7.1	7.1	35.273	0	2.7918	0	0	Q96S97
26S proteasome non-ATPase regulatory subunit 1	PSMD1	Q99460	uniquely found in SspH2	NaN	NaN	18.4122	NaN	1	1	1	2	2	2	105.84	0.0076775	1.6041	2087900	3	Q99460
DnaJ homolog subfamily C member 7	DNAJC7	Q99615	0.672182	24.0026	24.1073	23.7902	23.0916	11	11	11	23.5	23.5	23.5	56.44	0	63.12	80242000	36	Q99615
Prohibitin-2	PHB2	Q99623	0.138195	19.581	20.5888	NaN	18.316	3	3	3	9.7	9.7	9.7	33.296	0	3.2709	3668200	4	Q99623
Cell division control protein 6 homolog	CDC6	Q99741	0	19.6502	19.9512	NaN	NaN	2	2	2	4.3	4.3	4.3	62.72	0	2.4257	2539300	3	Q99741
Phosphatidylinositol 4-phosphate 5-kinase type-1 alpha;Putative PIP5K1A and PSMD4-like protein	PIP5K1A;PIPSL	Q99755;A2A3N6	1.97775	19.8606	19.7375	21.7842	NaN	3	3	3	5.5	5.5	5.5	62.633	0	4.8745	7821400	4	Q99755;A2A3N6;O14986;O60331
Transmembrane 9 superfamily member 2	TM9SF2	Q99805	uniquely found in SspH2	NaN	NaN	18.8635	NaN	2	2	2	4.5	4.5	4.5	75.775	0	8.7584	2386200	3	Q99805
Equilibrative nucleoside transporter 1	SLC29A1	Q99808	0.710906	21.3845	21.3706	21.8853	NaN	3	3	3	7	7	7	50.219	0	11.905	11257000	8	Q99808
Tumor susceptibility gene 101 protein	TSG101	Q99816	0.966208	25.3496	25.5132	25.5435	25.2049	16	16	16	39.5	39.5	39.5	43.944	0	104.2	272810000	82	Q99816
T-complex protein 1 subunit eta	CCT7	Q99832	0.577929	20.2104	20.0646	20.3483	NaN	3	3	3	5.5	5.5	5.5	59.366	0	4.3765	5597200	4	Q99832
Endophilin-A2;Endophilin-A1	SH3GL1;SH3GL2	Q99961;Q99962	0.253241	22.8051	23.0055	21.9274	NaN	5	5	5	15.8	15.8	15.8	41.489	0	24.757	27071000	14	Q99961;Q99962
Methylosome protein 50	WDR77	Q9BQA1	1.27751	25.2948	25.69	25.5411	26.1197	7	7	7	33.3	33.3	33.3	36.724	0	151.85	420280000	56	Q9BQA1
Vacuolar protein-sorting-associated protein 25	VPS25	Q9BRG1	0.751871	20.4035	20.3523	20.9667	NaN	2	2	2	10.2	10.2	10.2	20.747	0	2.7851	7795800	8	Q9BRG1
Endoplasmic reticulum resident protein 44	ERP44	Q9BS26	uniquely found in SspH2	NaN	NaN	19.5131	NaN	2	2	2	4.7	4.7	4.7	46.971	0	4.6695	3605100	5	Q9BS26
Transmembrane emp24 domain-containing protein 9	TMED9	Q9BVK6	uniquely found in SspH2	NaN	NaN	NaN	21.1311	1	1	1	4.7	4.7	4.7	27.277	0	4.2941	11141000	4	Q9BVK6
Junctional adhesion molecule C	JAM3	Q9BX67	0	21.0854	21.1737	NaN	NaN	3	3	3	8.4	8.4	8.4	35.02	0	3.3479	6916300	6	Q9BX67
Charged multivesicular body protein 4a	CHMP4A	Q9BY43	0.742578	21.596	21.5664	22.1519	NaN	4	4	4	21.6	21.6	21.6	25.098	0	7.079	16011000	11	Q9BY43
Protein tweety homolog 3	TTYH3	Q9C0H2	0.450035	20.8491	21.0697	20.8117	NaN	4	4	4	9	9	9	57.544	0	15.415	7223000	6	Q9C0H2
Neurensin-2	NRSN2	Q9GZP1	uniquely found in SspH2	NaN	NaN	NaN	19.7804	1	1	1	7.4	7.4	7.4	21.983	0	4.5975	3652300	2	Q9GZP1
Carboxy-terminal domain RNA polymerase II polypeptide A small phosphatase 1	CTDSP1	Q9GZU7	uniquely found in SspH2	NaN	NaN	NaN	17.5006	1	1	1	3.4	3.4	3.4	29.203	0.010221	1.1926	889160	1	Q9GZU7
Toll-interacting protein	TOLLIP	Q9H0E2	0.968414	20.8092	21.1196	20.9162	20.9365	3	3	3	13.1	13.1	13.1	30.281	0	5.5266	12088000	10	Q9H0E2
Rac GTPase-activating protein 1	RACGAP1	Q9H0H5	uniquely found in SspH2	NaN	NaN	18.966	NaN	1	1	1	1.4	1.4	1.4	71.026	0.010417	1.3218	1616400	2	Q9H0H5
Ras-related protein Rab-1B;Ras-related protein Rab-1A;Putative Ras-related protein Rab-1C	RAB1B;RAB1A;RAB1C	Q9H0U4;P62820;Q92928	1.0862	22.3737	22.3777	22.0812	22.8161	6	5	4	29.9	24.4	20.9	22.171	0	18.239	37276000	9	Q9H0U4;P62820;Q92928
Syntenin-2	SDCBP2	Q9H190	1.56558	19.3562	19.351	20.3565	19.5263	2	2	2	7.2	7.2	7.2	31.593	0	3.3997	5645500	2	Q9H190
Cysteine-rich and transmembrane domain-containing protein 1	CYSTM1	Q9H1C7	uniquely found in SspH2	NaN	NaN	NaN	21.6838	1	1	1	10.3	10.3	10.3	10.631	0	22.555	24075000	8	Q9H1C7
EH domain-containing protein 4	EHD4	Q9H223	0.624682	23.0184	23.0705	22.3724	22.3593	14	14	10	28.8	28.8	21.8	61.174	0	52.683	40138000	15	Q9H223
Sodium-coupled neutral amino acid transporter 1	SLC38A1	Q9H2H9	1.27862	21.401	21.6717	22.0736	21.6963	3	3	3	5.7	5.7	5.7	54.047	0	3.5827	20905000	9	Q9H2H9
Sodium-dependent neutral amino acid transporter B(0)AT2	SLC6A15	Q9H2J7	uniquely found in SspH2	NaN	NaN	19.014	NaN	1	1	1	1.9	1.9	1.9	81.835	0	2.8858	1986500	3	Q9H2J7
DnaJ homolog subfamily C member 5	DNAJC5	Q9H3Z4	uniquely found in SspH2	NaN	NaN	NaN	21.0253	1	1	1	7.1	7.1	7.1	22.149	0.0092421	1.466	12963000	3	Q9H3Z4
Charged multivesicular body protein 4b	CHMP4B	Q9H444	1.32624	24.4373	24.245	24.8283	24.6708	10	10	9	45.5	45.5	42.4	24.95	0	148.55	165010000	46	Q9H444;P59074
Golgi-associated plant pathogenesis-related protein 1	GLIPR2	Q9H4G4	0.64634	20.4386	20.5489	20.8651	NaN	2	2	2	16.9	16.9	16.9	17.218	0	5.236	5845500	8	Q9H4G4
EH domain-containing protein 1	EHD1	Q9H4M9	0.283747	21.577	21.6725	20.8082	NaN	11	8	4	21.9	16.9	9.6	60.626	0	23.557	11955000	7	Q9H4M9;Q9NZN4
Anthrax toxin receptor 1	ANTXR1	Q9H6X2	NaN	NaN	NaN	NaN	NaN	1	1	1	2.1	2.1	2.1	62.788	0.010101	1.1698	0	0	Q9H6X2
Multivesicular body subunit 12B	MVB12B	Q9H7P6	1.2032	22.1629	22.5985	22.4476	22.8521	6	6	6	30.1	30.1	30.1	35.619	0	38.384	36583000	15	Q9H7P6
Transmembrane protein 206	TMEM206	Q9H813	1.38006	NaN	19.3056	19.7703	NaN	2	2	2	4.9	4.9	4.9	40.043	0.0039604	1.7224	2396900	2	Q9H813
Vacuolar protein sorting-associated protein 37B	VPS37B	Q9H9H4	2.2076	22.8623	22.9794	22.97	24.6797	7	7	7	38.6	38.6	38.6	31.307	0	79.052	97657000	41	Q9H9H4
Ubiquitin domain-containing protein 1;Ubiquitin domain-containing protein 2	UBTD1;UBTD2	Q9HAC8;Q8WUN7	0.553277	19.7847	19.8165	19.9468	NaN	2	2	2	11.5	11.5	11.5	25.938	0	2.4231	3410200	4	Q9HAC8;Q8WUN7
Putative helicase MOV-10	MOV10	Q9HCE1	0.26558	22.975	23.1958	21.3971	20.9168	14	14	14	16.2	16.2	16.2	113.67	0	25.439	29484000	22	Q9HCE1
Charged multivesicular body protein 1a	CHMP1A	Q9HD42	2.66441	19.9998	21.4736	22.1386	22.5009	4	4	4	17.3	17.3	17.3	21.703	0	7.6705	23768000	6	Q9HD42
WD repeat-containing protein 6	WDR6	Q9NNW5	1.64694	20.8623	20.7776	21.2895	21.7541	6	6	6	7.5	7.5	7.5	121.72	0	10.782	17329000	10	Q9NNW5
Vacuolar protein sorting-associated protein VTA1 homolog	VTA1	Q9NP79	0.629226	22.4439	22.3003	22.7056	NaN	4	4	4	16.9	16.9	16.9	33.879	0	19.315	29314000	10	Q9NP79
CD320 antigen	CD320	Q9NPF0	uniquely found in SspH2	NaN	NaN	21.3339	NaN	2	2	2	7.1	7.1	7.1	28.991	0	3.4059	3584200	1	Q9NPF0
Nectin-3	PVRL3	Q9NQS3	uniquely found in SspH2	NaN	NaN	18.7112	NaN	2	2	2	3.6	3.6	3.6	61.002	0.010135	1.1779	526260	2	Q9NQS3
Integral membrane protein 2C;CT-BRI3	ITM2C	Q9NQX7	1.09548	20.7096	20.5849	20.5748	20.9599	3	3	3	19.1	19.1	19.1	30.223	0	22.895	10942000	10	Q9NQX7
Serine incorporator 1	SERINC1	Q9NRX5	1.37347	22.9515	22.6054	23.5043	22.9326	2	2	2	6.6	6.6	6.6	50.494	0	45.896	55545000	20	Q9NRX5
Zinc finger CCHC domain-containing protein 3	ZCCHC3	Q9NUD5	0.154073	21.2392	21.0164	19.4338	NaN	5	5	5	13.6	13.6	13.6	43.547	0	3.7236	6642800	7	Q9NUD5
Protein FAM49B;Protein FAM49A	FAM49B;FAM49A	Q9NUQ9;Q9H0Q0	uniquely found in SspH2	NaN	NaN	NaN	18.7267	2	2	2	8.6	8.6	8.6	36.748	0.0076628	1.6025	2192600	1	Q9NUQ9;Q9H0Q0
NEDD4 family-interacting protein 2	NDFIP2	Q9NV92	NaN	NaN	NaN	NaN	NaN	1	1	1	4.2	4.2	4.2	36.389	0.003876	1.6315	0	0	Q9NV92
Inositol monophosphatase 3	IMPAD1	Q9NX62	NaN	NaN	NaN	NaN	NaN	1	1	1	2.8	2.8	2.8	38.681	0.0089286	1.3918	0	0	Q9NX62
Claudin domain-containing protein 1	CLDND1	Q9NY35	1.45299	20.5781	20.6353	21.4199	20.8077	3	3	3	12.6	12.6	12.6	28.603	0	3.8666	12099000	3	Q9NY35
Insulin-like growth factor 2 mRNA-binding protein 1	IGF2BP1	Q9NZI8	0.29177	22.2323	22.3023	19.9756	20.8694	7	7	7	15.1	15.1	15.1	63.48	0	44.611	17465000	10	Q9NZI8
Charged multivesicular body protein 5	CHMP5	Q9NZZ3	0.954047	22.113	22.2894	21.9682	22.2864	3	3	3	21	21	21	24.57	0	6.2419	30497000	5	Q9NZZ3
Protein cornichon homolog 4	CNIH4	Q9P003	NaN	NaN	NaN	NaN	NaN	1	1	1	14.4	14.4	14.4	16.093	0	3.4162	0	0	Q9P003
Transmembrane protein 9	TMEM9	Q9P0T7	uniquely found in SspH2	NaN	NaN	18.1592	NaN	2	2	2	17.5	17.5	17.5	20.574	0.0020408	1.9324	896290	1	Q9P0T7
Disco-interacting protein 2 homolog B	DIP2B	Q9P265	0.641382	21.1243	20.8997	20.715	19.9311	5	5	5	3.6	3.6	3.6	171.49	0	4.0056	9586300	7	Q9P265;Q14689
Teneurin-3	TENM3	Q9P273	0.997964	20.95	21.1313	21.1619	20.9081	8	8	8	3	3	3	300.95	0	11.803	12939000	11	Q9P273;Q9UKZ4;Q6N022
Prostaglandin F2 receptor negative regulator	PTGFRN	Q9P2B2	0.84021	27.5638	27.6221	27.6672	26.9216	28	28	28	31.5	31.5	31.5	98.555	0	323.31	1099200000	233	Q9P2B2
Guanine nucleotide-binding protein G(I)/G(S)/G(O) subunit gamma-12	GNG12	Q9UBI6	1.22476	22.1844	22.1561	22.7289	22.1363	3	3	3	47.2	47.2	47.2	8.0061	0	26.605	36657000	14	Q9UBI6
Peflin	PEF1	Q9UBV8	0.518368	21.7267	21.9918	21.9174	NaN	5	5	5	14.8	14.8	14.8	30.381	0	13.332	17679000	14	Q9UBV8
Putative tRNA (cytidine(32)/guanosine(34)-2-O)-methyltransferase	FTSJ1	Q9UET6	uniquely found in SspH2	NaN	NaN	NaN	19.0658	1	1	1	4	4	4	36.079	0.0039139	1.6827	3231500	1	Q9UET6
Probable ATP-dependent RNA helicase DDX20	DDX20	Q9UHI6	0.774821	21.2131	20.7188	20.9133	20.2488	6	6	6	9.5	9.5	9.5	92.239	0	9.1506	11174000	8	Q9UHI6
Vacuolar protein sorting-associated protein 28 homolog	VPS28	Q9UK41	NaN	NaN	NaN	NaN	NaN	5	5	5	33	33	33	25.425	0	48.115	0	0	Q9UK41
Protein kinase C and casein kinase substrate in neurons protein 3	PACSIN3	Q9UKS6	0.380151	20.7544	20.6609	20.3131	NaN	3	3	3	9	9	9	48.486	0	5.0009	7104400	5	Q9UKS6
BAG family molecular chaperone regulator 5	BAG5	Q9UL15	0.528955	22.7982	22.9289	22.0099	21.8796	10	10	10	33.1	33.1	33.1	51.199	0	35.749	38413000	22	Q9UL15
Ras-related protein Rab-21	RAB21	Q9UL25	0	NaN	19.5765	NaN	NaN	2	2	2	11.1	11.1	11.1	24.347	0	3.6959	1609400	2	Q9UL25
Ras-related protein Rab-23	RAB23	Q9ULC3	0.442782	20.6821	20.4758	20.4073	NaN	3	3	3	14.8	14.8	14.8	26.659	0	3.6869	5477800	6	Q9ULC3
Zinc transporter ZIP10	SLC39A10	Q9ULF5	0.754911	19.3414	19.2305	19.8814	NaN	3	3	3	3.1	3.1	3.1	94.131	0	2.559	5231600	4	Q9ULF5
Vacuolar protein sorting-associated protein 4A	VPS4A	Q9UN37	1.25177	23.6026	23.8375	24.2437	23.8235	11	11	7	23.3	23.3	15.3	48.897	0	22.41	96181000	20	Q9UN37
E3 ubiquitin-protein ligase CHIP	STUB1	Q9UNE7	0.226453	21.6702	21.7813	NaN	20.5841	6	6	6	24.1	24.1	24.1	34.856	0	19.614	13366000	7	Q9UNE7
Protein kinase C and casein kinase substrate in neurons protein 2	PACSIN2	Q9UNF0	0.194193	23.6904	23.6845	21.7708	20.6704	8	8	8	17.7	17.7	17.7	55.738	0	26.473	39995000	27	Q9UNF0
26S proteasome non-ATPase regulatory subunit 13	PSMD13	Q9UNM6	0.748261	20.6706	20.3637	20.1661	20.0451	3	3	3	7.4	7.4	7.4	42.945	0	3.2334	7369800	5	Q9UNM6
Endothelial protein C receptor	PROCR	Q9UNN8	uniquely found in SspH2	NaN	NaN	NaN	21.1105	1	1	1	3.8	3.8	3.8	26.671	0.0091408	1.4556	12013000	7	Q9UNN8
COP9 signalosome complex subunit 3	COPS3	Q9UNS2	NaN	NaN	NaN	NaN	NaN	1	1	1	3.8	3.8	3.8	47.873	0.009311	1.4889	0	0	Q9UNS2
Charged multivesicular body protein 2b	CHMP2B	Q9UQN3	0	21.5936	21.5977	NaN	NaN	3	3	3	13.6	13.6	13.6	23.906	0	15.647	12134000	6	Q9UQN3
UPF0568 protein C14orf166	C14orf166	Q9Y224	uniquely found in SspH2	NaN	NaN	NaN	17.5748	2	2	2	7.4	7.4	7.4	28.068	0.009058	1.4424	2614700	2	Q9Y224
RuvB-like 2	RUVBL2	Q9Y230	1.11591	19.8393	19.7053	19.6651	20.1573	4	4	4	11.4	11.4	11.4	51.156	0	5.6993	6925600	5	Q9Y230
RuvB-like 1	RUVBL1	Q9Y265	0.524073	20.1717	20.2403	20.2742	NaN	3	3	3	8.1	8.1	8.1	50.227	0	6.0567	6795100	3	Q9Y265
Cofilin-2	CFL2	Q9Y281	uniquely found in SspH2	NaN	NaN	16.5748	NaN	3	1	1	24.1	7.2	7.2	18.736	0.010309	1.2302	551150	1	Q9Y281
Phenylalanine--tRNA ligase alpha subunit	FARSA	Q9Y285	0	NaN	17.7166	NaN	NaN	1	1	1	2.2	2.2	2.2	57.563	0.010152	1.1784	485780	2	Q9Y285
Integral membrane protein 2B;BRI2, membrane form;BRI2 intracellular domain;BRI2C, soluble form;Bri23 peptide	ITM2B	Q9Y287	1.11084	20.9319	21.5409	21.5908	21.2262	4	4	4	16.9	16.9	16.9	30.338	0	8.3933	16866000	9	Q9Y287
Sodium-dependent multivitamin transporter	SLC5A6	Q9Y289	0.631434	19.5989	19.6234	19.9479	NaN	2	2	2	4.7	4.7	4.7	68.641	0.004008	1.7731	4727500	2	Q9Y289
Suppressor of G2 allele of SKP1 homolog	SUGT1	Q9Y2Z0	uniquely found in SspH2	NaN	NaN	20.0177	NaN	1	1	1	3.3	3.3	3.3	41.024	0	7.2009	1609600	1	Q9Y2Z0
Calcium-binding protein 39	CAB39	Q9Y376	0.875639	19.873	NaN	NaN	19.6814	3	3	3	9.1	9.1	9.1	39.869	0	2.1902	6905900	4	Q9Y376
Transmembrane emp24 domain-containing protein 5	TMED5	Q9Y3A6	uniquely found in SspH2	NaN	NaN	NaN	20.6139	1	1	1	5.2	5.2	5.2	26.005	0	3.4676	7234400	4	Q9Y3A6
Splicing factor 3B subunit 6	SF3B6	Q9Y3B4	uniquely found in SspH2	NaN	NaN	NaN	18.5375	1	1	1	11.2	11.2	11.2	14.585	0	4.5859	3750400	2	Q9Y3B4
Peptidyl-prolyl cis-trans isomerase-like 1	PPIL1	Q9Y3C6	0.14796	21.8488	21.8173	20.0764	NaN	3	3	3	19.3	19.3	19.3	18.237	0	4.079	10287000	5	Q9Y3C6
Charged multivesicular body protein 3	CHMP3	Q9Y3E7	1.55323	21.1249	21.3075	21.9508	21.751	3	3	3	12.6	12.6	12.6	25.073	0	3.701	19031000	8	Q9Y3E7
tRNA-splicing ligase RtcB homolog	RTCB	Q9Y3I0	0	20.5107	20.9641	NaN	NaN	3	3	3	6.7	6.7	6.7	55.21	0	3.9604	4474000	3	Q9Y3I0
Ras-related protein Rap-2c	RAP2C	Q9Y3L5	1.11798	21.2918	21.2645	22.4391	NaN	5	5	3	26.8	26.8	15.3	20.745	0	11.831	17148000	5	Q9Y3L5
Talin-1	TLN1	Q9Y490	1.02355	18.6266	18.527	19.6112	NaN	3	3	3	1.5	1.5	1.5	269.76	0	2.4586	1959700	4	Q9Y490
E3 ubiquitin-protein ligase RNF115	RNF115	Q9Y4L5	uniquely found in SspH2	NaN	NaN	19.4304	NaN	1	1	1	5.9	5.9	5.9	33.703	0	7.069	1072400	2	Q9Y4L5
CD2-associated protein	CD2AP	Q9Y5K6	0.434077	22.8813	23.152	21.9134	21.718	8	8	8	14.4	14.4	14.4	71.45	0	18.346	34130000	17	Q9Y5K6
Sorting nexin-9	SNX9	Q9Y5X1	0.247387	20.3826	20.9887	NaN	19.7021	4	4	4	7.4	7.4	7.4	66.591	0	3.1927	6514600	4	Q9Y5X1
Junctional adhesion molecule A	F11R	Q9Y624	0.324978	22.5733	22.6716	22.0017	NaN	4	4	4	17.1	17.1	17.1	32.583	0	6.1345	20623000	15	Q9Y624
Neuroplastin	NPTN	Q9Y639	uniquely found in SspH2	NaN	NaN	NaN	17.596	1	1	1	2.5	2.5	2.5	44.387	0.004	1.7611	1996300	1	Q9Y639
Roundabout homolog 1	ROBO1	Q9Y6N7	0.597614	19.2961	19.3223	19.5665	NaN	2	2	2	1.5	1.5	1.5	180.93	0.0020534	1.988	4789900	3	Q9Y6N7
